# Supplementary material for: An integrated console for capsule-based, automated organic synthesis
Source: Chem Sci. 2021 Apr 13;12(20):6977–82. doi: 10.1039/d1sc01048d (PMC8153237; doi:10.1039/d1sc01048d)
Supplement: SC-012-D1SC01048D-s002 [file SC-012-D1SC01048D-s002.cif]

# Electronic Supplementary Material (ESI) for Chemical Science.
# This journal is © The Royal Society of Chemistry 2021

####################################################################### 
# 
# This file contains crystal structure data downloaded from the 
# Cambridge Structural Database (CSD) hosted by the Cambridge 
# Crystallographic Data Centre (CCDC).
# 
# Full information about CCDC data access policies and citation 
# guidelines are available at http://www.ccdc.cam.ac.uk/access/V1 
# 
# Audit and citation data items may have been added by the CCDC. 
# Please retain this information to preserve the provenance of 
# this file and to allow appropriate attribution of the data. 
# 
#######################################################################

data_jb230920_1_1
_database_code_depnum_ccdc_archive 'CCDC 2064033'
loop_
_audit_author_name
_audit_author_address
'Nils Trapp'
;ETH Small Molecule Crystallography Center
Switzerland
;
_audit_update_record             
;
2021-02-20 deposited with the CCDC.	2021-04-09 downloaded from the CCDC.
;
_audit_creation_date             2020-09-25
_audit_creation_method           
;
Olex2 1.3
(compiled 2020.07.31 svn.rc2a77460 for OlexSys, GUI svn.r6145)
;
_shelx_SHELXL_version_number     2018/3
loop_
_audit_author_email
angus.mcmillan@org.chem.ethz.ch
_chemical_name_common            ?
_chemical_name_systematic        ?
_chemical_formula_moiety         'C2 F3 O2, C19 H28 N3 O'
_chemical_formula_sum            'C21 H28 F3 N3 O3'
_chemical_formula_weight         427.46
_chemical_melting_point          ?
_chemical_oxdiff_formula         C19H27N3O
loop_
_atom_type_symbol
_atom_type_description
_atom_type_scat_dispersion_real
_atom_type_scat_dispersion_imag
_atom_type_scat_source
C C 0.0181 0.0091 'International Tables Vol C Tables 4.2.6.8 and 6.1.1.4'
H H 0.0000 0.0000 'International Tables Vol C Tables 4.2.6.8 and 6.1.1.4'
F F 0.0727 0.0534 'International Tables Vol C Tables 4.2.6.8 and 6.1.1.4'
N N 0.0311 0.0180 'International Tables Vol C Tables 4.2.6.8 and 6.1.1.4'
O O 0.0492 0.0322 'International Tables Vol C Tables 4.2.6.8 and 6.1.1.4'

_shelx_space_group_comment       
;
The symmetry employed for this shelxl refinement is uniquely defined
by the following loop, which should always be used as a source of
symmetry information in preference to the above space-group names.
They are only intended as comments.
;
_space_group_crystal_system      monoclinic
_space_group_IT_number           15
_space_group_name_H-M_alt        'C 1 2/c 1'
_space_group_name_Hall           '-C 2yc'
loop_
_space_group_symop_operation_xyz
'x, y, z'
'-x, y, -z+1/2'
'x+1/2, y+1/2, z'
'-x+1/2, y+1/2, -z+1/2'
'-x, -y, -z'
'x, -y, z-1/2'
'-x+1/2, -y+1/2, -z'
'x+1/2, -y+1/2, z-1/2'

_cell_length_a                   52.9651(13)
_cell_length_b                   8.6539(2)
_cell_length_c                   19.4197(4)
_cell_angle_alpha                90
_cell_angle_beta                 91.443(2)
_cell_angle_gamma                90
_cell_volume                     8898.3(4)
_cell_formula_units_Z            16
_cell_measurement_reflns_used    8616
_cell_measurement_temperature    100.0(1)
_cell_measurement_theta_max      55.0410
_cell_measurement_theta_min      4.5360
_shelx_estimated_absorpt_T_max   ?
_shelx_estimated_absorpt_T_min   ?
_exptl_absorpt_coefficient_mu    0.869
_exptl_absorpt_correction_T_max  1.000
_exptl_absorpt_correction_T_min  0.894
_exptl_absorpt_correction_type   gaussian
_exptl_absorpt_process_details   
;
CrysAlisPro 1.171.40.68a (Rigaku Oxford Diffraction, 2019)
Numerical absorption correction based on gaussian integration over
			a multifaceted crystal model
Empirical absorption correction using spherical harmonics,
 implemented in SCALE3 ABSPACK scaling algorithm.
;
_exptl_absorpt_special_details   ?
_exptl_crystal_colour            'clear colourless'
_exptl_crystal_colour_lustre     clear
_exptl_crystal_colour_primary    colourless
_exptl_crystal_density_diffrn    1.276
_exptl_crystal_density_meas      ?
_exptl_crystal_density_method    ?
_exptl_crystal_description       plate
_exptl_crystal_F_000             3616
loop_
_exptl_crystal_face_index_h
_exptl_crystal_face_index_k
_exptl_crystal_face_index_l
_exptl_crystal_face_perp_dist
4 -2 -1 0.0381
0 0 1 0.0409
-4 2 0 0.0343
2 0 0 0.0092
-2 0 0 0.0083
16 2 10 0.0258
-22 -3 6 0.0461
21 3 -7 0.0396
3 -1 -12 0.0352
1 -1 12 0.0419
18 5 -3 0.0363
4 -4 9 0.0547

_exptl_crystal_size_max          0.098
_exptl_crystal_size_mid          0.074
_exptl_crystal_size_min          0.017
loop_
_exptl_oxdiff_crystal_face_indexfrac_h
_exptl_oxdiff_crystal_face_indexfrac_k
_exptl_oxdiff_crystal_face_indexfrac_l
_exptl_oxdiff_crystal_face_x
_exptl_oxdiff_crystal_face_y
_exptl_oxdiff_crystal_face_z
3.9854 -1.9993 -0.9986 -0.0305 0.3568 -0.1329
-0.0003 -0.0002 0.9995 -0.0024 0.0120 0.0784
-3.9851 1.9995 -0.0008 0.0330 -0.3689 0.0546
1.9979 -0.0001 0.0006 -0.0566 0.0129 -0.0022
-1.9979 0.0001 -0.0006 0.0566 -0.0129 0.0022
15.5185 2.2441 9.9118 -0.5540 -0.1663 0.8158
-22.2272 -3.4310 5.9640 0.7528 0.5174 0.4069
21.1118 3.1011 -7.3010 -0.7047 -0.4840 -0.5187
3.3954 -1.3844 -12.1792 -0.0111 0.1133 -0.9935
1.1060 -0.9545 12.4009 -0.0235 0.3199 0.9472
17.7198 4.6387 -3.0477 -0.6805 -0.7187 -0.1429
3.9780 -3.9015 8.9122 0.0215 0.8023 0.5965

_exptl_transmission_factor_max   ?
_exptl_transmission_factor_min   ?
_diffrn_reflns_av_R_equivalents  0.0506
_diffrn_reflns_av_unetI/netI     0.0424
_diffrn_reflns_Laue_measured_fraction_full 0.987
_diffrn_reflns_Laue_measured_fraction_max 0.987
_diffrn_reflns_limit_h_max       55
_diffrn_reflns_limit_h_min       -57
_diffrn_reflns_limit_k_max       9
_diffrn_reflns_limit_k_min       -9
_diffrn_reflns_limit_l_max       21
_diffrn_reflns_limit_l_min       -19
_diffrn_reflns_number            34793
_diffrn_reflns_point_group_measured_fraction_full 0.987
_diffrn_reflns_point_group_measured_fraction_max 0.987
_diffrn_reflns_theta_full        58.459
_diffrn_reflns_theta_max         58.459
_diffrn_reflns_theta_min         1.669
_diffrn_ambient_environment      N~2~
_diffrn_ambient_temperature      100.0(1)
_diffrn_detector                 'Hybrid Pixel Array Detector'
_diffrn_detector_area_resol_mean 5.8140
_diffrn_detector_type            'Pilatus 300K'
_diffrn_measured_fraction_theta_full 0.987
_diffrn_measured_fraction_theta_max 0.987
_diffrn_measurement_details      
;
List of Runs (angles in degrees, time in seconds):

  # Type    Start    End  Width  t~exp~   \w     \q     \k     \f   Frames
#--------------------------------------------------------------------------
  1  \w    -11.00  35.00   0.50   24.00    --   -1.09  38.00  30.00   92
  2  \w    -13.00  16.00   0.50   24.00    --   -1.09  57.00  90.00   58
  3  \w     -9.00  36.00   0.50   24.00    --   65.61 -38.00 -30.00   90
  4  \w     52.00 141.00   0.50   24.00    --   65.61  19.00 -90.00  178
  5  \w     53.00  91.00   0.50   24.00    --   65.61  19.00-180.00   76
  6  \w     -6.00  42.00   0.50   24.00    --   -1.09  19.00-180.00   96
  7  \w    -22.00   3.00   0.50   24.00    --   -1.09 -19.00-150.00   50
  8  \w     -6.00  68.00   0.50   24.00    --   65.61 -57.00  30.00  148
  9  \w     53.00 115.00   0.50   24.00    --   65.61-130.00 131.00  124
 10  \w    -19.00   7.00   0.50   24.00    --  -67.79  38.00 -60.00   52
 11  \w    -38.00   1.00   0.50   24.00    --  -67.79  38.00-120.00   78
 12  \w    -63.00 -23.00   0.50   24.00    --   -1.09 -19.00-150.00   80
 13  \w    -90.00  -2.00   0.50   24.00    --  -67.79  77.00 -60.00  176
 14  \w    -36.00  -9.00   0.50   24.00    --  -67.79  38.00 120.00   54
 15  \w    -38.00   8.00   0.50   24.00    --  -67.79  38.00 150.00   92
 16  \w     80.00 136.00   0.50   24.00    --   65.61 178.00  90.00  112
 17  \w     83.00 131.00   0.50   24.00    --   65.61 178.00 120.00   96
 18  \w     88.00 136.00   0.50   24.00    --   65.61 178.00 -90.00   96
 19  \w    101.00 126.00   0.50   24.00    --   65.61 178.00-120.00   50
 20  \w    -74.00 -47.00   0.50   24.00    --  -67.79 -77.00-150.00   54
 21  \w   -124.00 -90.00   0.50   24.00    --  -67.79 -77.00-150.00   68
 22  \w   -133.00 -44.00   0.50   24.00    --  -67.79 -77.00-180.00  178
 23  \w    -90.00 -19.00   0.50   24.00    --  -67.79 130.00-156.00  142
;
_diffrn_measurement_device       'four-circle diffractometer'
_diffrn_measurement_device_type  'XtaLAB Synergy, Dualflex, Pilatus 300K'
_diffrn_measurement_method       '\w scans'
_diffrn_orient_matrix_type       
'CrysAlisPro convention (1999,Acta A55,543-557)'
_diffrn_orient_matrix_UB_11      -0.0283490000
_diffrn_orient_matrix_UB_12      -0.0400093000
_diffrn_orient_matrix_UB_13      -0.0024450000
_diffrn_orient_matrix_UB_21      0.0064392000
_diffrn_orient_matrix_UB_22      -0.1716457000
_diffrn_orient_matrix_UB_23      0.0120071000
_diffrn_orient_matrix_UB_31      -0.0011359000
_diffrn_orient_matrix_UB_32      0.0250551000
_diffrn_orient_matrix_UB_33      0.0784092000
_diffrn_radiation_monochromator  mirror
_diffrn_radiation_probe          x-ray
_diffrn_radiation_type           'Cu K\a'
_diffrn_radiation_wavelength     1.54184
_diffrn_source                   'micro-focus sealed X-ray tube'
_diffrn_source_type              'PhotonJet (Cu) X-ray Source'
_reflns_Friedel_coverage         0.000
_reflns_Friedel_fraction_full    .
_reflns_Friedel_fraction_max     .
_reflns_number_gt                4100
_reflns_number_total             6226
_reflns_odcompleteness_completeness 100.00
_reflns_odcompleteness_iscentric 1
_reflns_odcompleteness_theta     54.18
_reflns_special_details          
;
 Reflections were merged by SHELXL according to the crystal
 class for the calculation of statistics and refinement.
 
 _reflns_Friedel_fraction is defined as the number of unique
 Friedel pairs measured divided by the number that would be
 possible theoretically, ignoring centric projections and
 systematic absences.
;
_reflns_threshold_expression     'I > 2\s(I)'
_computing_cell_refinement       'CrysAlisPro 1.171.40.68a (Rigaku OD, 2019)'
_computing_data_collection       'CrysAlisPro 1.171.40.68a (Rigaku OD, 2019)'
_computing_data_reduction        'CrysAlisPro 1.171.40.68a (Rigaku OD, 2019)'
_computing_molecular_graphics    'Olex2 1.3 (Dolomanov et al., 2009)'
_computing_publication_material  'Olex2 1.3 (Dolomanov et al., 2009)'
_computing_structure_refinement  'SHELXL 2018/3 (Sheldrick, 2015)'
_computing_structure_solution    'SHELXT 2014/4 (Sheldrick, 2014)'
_refine_diff_density_max         0.523
_refine_diff_density_min         -0.377
_refine_diff_density_rms         0.047
_refine_ls_extinction_coef       .
_refine_ls_extinction_method     none
_refine_ls_goodness_of_fit_ref   1.035
_refine_ls_hydrogen_treatment    mixed
_refine_ls_matrix_type           full
_refine_ls_number_parameters     627
_refine_ls_number_reflns         6226
_refine_ls_number_restraints     175
_refine_ls_R_factor_all          0.0976
_refine_ls_R_factor_gt           0.0618
_refine_ls_restrained_S_all      1.045
_refine_ls_shift/su_max          0.000
_refine_ls_shift/su_mean         0.000
_refine_ls_structure_factor_coef Fsqd
_refine_ls_weighting_details     
'w=1/[\s^2^(Fo^2^)+(0.1119P)^2^+5.3235P] where P=(Fo^2^+2Fc^2^)/3'
_refine_ls_weighting_scheme      calc
_refine_ls_wR_factor_gt          0.1688
_refine_ls_wR_factor_ref         0.1935
_refine_special_details          'Disorder in one trifluoracetate anion.'
_olex2_refinement_description    
;
1. Fixed Uiso
 At 1.2 times of:
  All C(H) groups, All C(H,H) groups, All N(H) groups, All N(H,H) groups
 At 1.5 times of:
  All C(H,H,H) groups
2. Restrained distances
 N2A-H2A = N3A-H3AB = N3A-H3AA = N3B-H3BB = N3B-H3BA = N2B-H2B
 0.93 with sigma of 0.02
 H3BB-H3BA
 1.44 with sigma of 0.02
 H3AB-H3AA
 1.44 with sigma of 0.02
 C2E-C1E \\sim C2D-C1D
 with sigma of 0.02
 F2D-C1D \\sim F3E-C1E \\sim F2E-C1E \\sim F3D-C1D \\sim F1E-C1E \\sim F1D-C1D
 with sigma of 0.02
 O2D-O1D \\sim O2E-O1E
 with sigma of 0.02
 F1D-F2D \\sim F2D-F3D \\sim F3D-F1D \\sim F1E-F2E \\sim F2E-F3E \\sim F3E-F1E
 with sigma of 0.02
 F1C-C2C \\sim F2C-C2C \\sim F3C-C2C \\sim F1D-C2D \\sim F2D-C2D \\sim F3D-C2D
 with sigma of 0.02
 O2D-C2D \\sim O1D-C2D \\sim O1E-C2E \\sim O2E-C2E
 with sigma of 0.02
 O1C-C1C \\sim O2C-C1C \\sim O1D-C1D \\sim O2D-C1D
 with sigma of 0.02
3. Rigid body (RIGU) restrains
 C17A, C18A, C19A, N3A
 with sigma for 1-2 distances of 0.004 and sigma for 1-3 distances of 0.004
 F1D, F2D, F3D, O1D, O2D, C1D, C2D
 with sigma for 1-2 distances of 0.004 and sigma for 1-3 distances of 0.004
 F1E, F2E, F3E, O1E, O2E, C1E, C2E
 with sigma for 1-2 distances of 0.004 and sigma for 1-3 distances of 0.004
4. Others
 Sof(F1E)=Sof(F2E)=Sof(F3E)=Sof(O1E)=Sof(O2E)=Sof(C1E)=Sof(C2E)=1-FVAR(1)
 Sof(F1D)=Sof(F2D)=Sof(F3D)=Sof(O1D)=Sof(O2D)=Sof(C1D)=Sof(C2D)=FVAR(1)
5.a Ternary CH refined with riding coordinates:
 C8A(H8A), C14A(H14A), C17A(H17A), C8B(H8B), C14B(H14B), C17B(H17B)
5.b Secondary CH2 refined with riding coordinates:
 C9A(H9AA,H9AB), C10A(H10A,H10B), C12A(H12A,H12B), C13A(H13A,H13B), C15A(H15A,
 H15B), C16A(H16A,H16B), C9B(H9BA,H9BB), C10B(H10C,H10D), C12B(H12C,H12D),
 C13B(H13C,H13D), C15B(H15C,H15D), C16B(H16C,H16D)
5.c Aromatic/amide H refined with riding coordinates:
 C3A(H3A), C4A(H4A), C6A(H6A), C7A(H7A), C3B(H3B), C4B(H4B), C6B(H6B), C7B(H7B)
5.d Idealised Me refined as rotating group:
 C18A(H18A,H18B,H18C), C19A(H19A,H19B,H19C), C18B(H18D,H18E,H18F), C19B(H19D,
 H19E,H19F)
;
_atom_sites_solution_hydrogens   mixed
_atom_sites_solution_primary     dual
_atom_sites_solution_secondary   ?
loop_
_atom_site_label
_atom_site_type_symbol
_atom_site_fract_x
_atom_site_fract_y
_atom_site_fract_z
_atom_site_U_iso_or_equiv
_atom_site_adp_type
_atom_site_occupancy
_atom_site_site_symmetry_order
_atom_site_calc_flag
_atom_site_refinement_flags_posn
_atom_site_refinement_flags_adp
_atom_site_refinement_flags_occupancy
_atom_site_disorder_assembly
_atom_site_disorder_group
F1C F 0.38684(6) 0.4629(4) 0.61656(14) 0.1140(10) Uani 1 1 d D . . . .
F2C F 0.42322(6) 0.5553(3) 0.58934(12) 0.1024(9) Uani 1 1 d D . . . .
F3C F 0.41764(6) 0.3132(3) 0.59499(12) 0.1141(10) Uani 1 1 d D . . . .
O1C O 0.42655(6) 0.5715(3) 0.72444(13) 0.0782(8) Uani 1 1 d D . . . .
O2C O 0.41632(5) 0.3259(3) 0.73172(12) 0.0736(8) Uani 1 1 d D . . . .
C1C C 0.41238(11) 0.4436(5) 0.6258(2) 0.0811(13) Uani 1 1 d D . . . .
C2C C 0.41926(7) 0.4490(4) 0.70118(17) 0.0536(9) Uani 1 1 d D . . . .
F1D F 0.52484(14) -0.0090(8) 0.5077(3) 0.148(3) Uani 0.623(6) 1 d D . P A 1
F1E F 0.5357(4) -0.116(2) 0.4949(10) 0.230(10) Uani 0.377(6) 1 d D . P A 2
F2D F 0.55029(16) -0.1983(10) 0.5059(4) 0.159(3) Uani 0.623(6) 1 d D . P A 1
F2E F 0.5518(2) 0.0968(9) 0.5168(4) 0.130(4) Uani 0.377(6) 1 d D . P A 2
F3D F 0.51671(11) -0.2127(7) 0.5530(3) 0.138(2) Uani 0.623(6) 1 d D . P A 1
F3E F 0.5730(3) -0.0964(13) 0.5208(5) 0.174(6) Uani 0.377(6) 1 d D . P A 2
O1D O 0.56419(10) 0.0431(5) 0.5947(3) 0.096(2) Uani 0.623(6) 1 d D . P A 1
O1E O 0.5417(3) -0.1896(11) 0.6368(8) 0.117(5) Uani 0.377(6) 1 d D . P A 2
O2D O 0.54237(12) -0.1152(9) 0.6618(3) 0.082(2) Uani 0.623(6) 1 d D . P A 1
O2E O 0.55266(14) 0.0555(8) 0.6496(3) 0.068(2) Uani 0.377(6) 1 d D . P A 2
C1D C 0.53548(16) -0.1231(9) 0.5427(4) 0.085(2) Uani 0.623(6) 1 d D . P A 1
C1E C 0.5510(3) -0.0473(14) 0.5376(6) 0.102(4) Uani 0.377(6) 1 d D . P A 2
C2D C 0.5483(3) -0.0544(12) 0.6088(4) 0.065(4) Uani 0.623(6) 1 d D . P A 1
C2E C 0.5482(4) -0.0618(17) 0.6173(8) 0.059(5) Uani 0.377(6) 1 d D . P A 2
O1A O 0.35267(4) 0.8255(3) 0.68794(11) 0.0579(6) Uani 1 1 d . . . . .
N1A N 0.23965(7) 0.3764(4) 0.4101(2) 0.0859(11) Uani 1 1 d . . . . .
N2A N 0.31756(5) 0.9818(3) 0.60234(15) 0.0569(8) Uani 1 1 d D . . . .
H2A H 0.3024(5) 1.030(4) 0.5954(18) 0.068 Uiso 1 1 d D U . . .
N3A N 0.43684(6) 0.8756(4) 0.70470(16) 0.0663(8) Uani 1 1 d D . . . .
H3AA H 0.4409(7) 0.903(4) 0.7476(12) 0.080 Uiso 1 1 d D U . . .
H3AB H 0.4338(7) 0.768(2) 0.7072(17) 0.080 Uiso 1 1 d D U . . .
C1A C 0.25112(8) 0.4504(5) 0.4478(2) 0.0680(11) Uani 1 1 d . . . . .
C2A C 0.26629(7) 0.5463(4) 0.49372(19) 0.0574(9) Uani 1 1 d . . . . .
C3A C 0.27833(7) 0.6741(4) 0.46805(18) 0.0592(9) Uani 1 1 d . . . . .
H3A H 0.276805 0.697256 0.421365 0.071 Uiso 1 1 calc R U . . .
C4A C 0.29263(6) 0.7682(4) 0.51107(17) 0.0544(9) Uani 1 1 d . . . . .
H4A H 0.300784 0.853851 0.493142 0.065 Uiso 1 1 calc R U . . .
C5A C 0.29494(6) 0.7359(4) 0.58075(16) 0.0501(8) Uani 1 1 d . . . . .
C6A C 0.28239(7) 0.6069(4) 0.60566(19) 0.0654(10) Uani 1 1 d . . . . .
H6A H 0.283515 0.585503 0.652561 0.078 Uiso 1 1 calc R U . . .
C7A C 0.26851(7) 0.5107(4) 0.5639(2) 0.0659(10) Uani 1 1 d . . . . .
H7A H 0.260708 0.423619 0.581614 0.079 Uiso 1 1 calc R U . . .
C8A C 0.31161(7) 0.8290(4) 0.62895(16) 0.0533(9) Uani 1 1 d . . . . .
H8A H 0.303111 0.840746 0.672889 0.064 Uiso 1 1 calc R U . . .
C9A C 0.33639(7) 0.7450(4) 0.64171(17) 0.0569(9) Uani 1 1 d . . . . .
H9AA H 0.332993 0.643264 0.660249 0.068 Uiso 1 1 calc R U . . .
H9AB H 0.344750 0.731553 0.598249 0.068 Uiso 1 1 calc R U . . .
C10A C 0.33362(6) 1.0663(4) 0.65310(19) 0.0600(9) Uani 1 1 d . . . . .
H10A H 0.324682 1.076936 0.695821 0.072 Uiso 1 1 calc R U . . .
H10B H 0.337058 1.169065 0.635774 0.072 Uiso 1 1 calc R U . . .
C11A C 0.35813(6) 0.9831(4) 0.66684(16) 0.0517(9) Uani 1 1 d . . . . .
C12A C 0.37554(6) 0.9836(4) 0.60639(17) 0.0562(9) Uani 1 1 d . . . . .
H12A H 0.379286 1.089582 0.594004 0.067 Uiso 1 1 calc R U . . .
H12B H 0.367016 0.935305 0.567177 0.067 Uiso 1 1 calc R U . . .
C13A C 0.40013(7) 0.8985(5) 0.62210(17) 0.0607(10) Uani 1 1 d . . . . .
H13A H 0.411109 0.906774 0.583035 0.073 Uiso 1 1 calc R U . . .
H13B H 0.396646 0.789841 0.629679 0.073 Uiso 1 1 calc R U . . .
C14A C 0.41353(7) 0.9669(4) 0.68663(17) 0.0564(9) Uani 1 1 d . . . . .
H14A H 0.418443 1.073657 0.676716 0.068 Uiso 1 1 calc R U . . .
C15A C 0.39642(7) 0.9670(5) 0.74732(17) 0.0630(10) Uani 1 1 d . . . . .
H15A H 0.404896 1.017069 0.786162 0.076 Uiso 1 1 calc R U . . .
H15B H 0.392729 0.861381 0.760368 0.076 Uiso 1 1 calc R U . . .
C16A C 0.37201(7) 1.0510(5) 0.73009(18) 0.0637(10) Uani 1 1 d . . . . .
H16A H 0.375668 1.159076 0.721598 0.076 Uiso 1 1 calc R U . . .
H16B H 0.361065 1.045577 0.769329 0.076 Uiso 1 1 calc R U . . .
C17A C 0.45923(7) 0.8935(5) 0.6597(2) 0.0689(10) Uani 1 1 d . . . . .
H17A H 0.453239 0.887188 0.611612 0.083 Uiso 1 1 calc R U . . .
C18A C 0.47677(10) 0.7589(7) 0.6733(4) 0.146(3) Uani 1 1 d . . . . .
H18A H 0.481535 0.756500 0.721357 0.219 Uiso 1 1 calc R U . . .
H18B H 0.491600 0.770334 0.646380 0.219 Uiso 1 1 calc R U . . .
H18C H 0.468334 0.664366 0.660991 0.219 Uiso 1 1 calc R U . . .
C19A C 0.47126(8) 1.0477(5) 0.6702(2) 0.0814(12) Uani 1 1 d . . . . .
H19A H 0.459439 1.127347 0.657399 0.122 Uiso 1 1 calc R U . . .
H19B H 0.485895 1.055470 0.642259 0.122 Uiso 1 1 calc R U . . .
H19C H 0.476200 1.059570 0.717846 0.122 Uiso 1 1 calc R U . . .
O1B O 0.65218(4) 0.5152(3) 0.63173(10) 0.0550(6) Uani 1 1 d . . . . .
N1B N 0.71971(7) 1.4316(5) 0.73761(18) 0.0882(11) Uani 1 1 d . . . . .
N2B N 0.66888(6) 0.7461(4) 0.54256(14) 0.0640(8) Uani 1 1 d D . . . .
H2B H 0.6795(6) 0.795(4) 0.5138(16) 0.077 Uiso 1 1 d D U . . .
N3B N 0.56758(6) 0.3561(4) 0.63286(15) 0.0590(8) Uani 1 1 d D . . . .
H3BA H 0.5744(7) 0.363(4) 0.6759(11) 0.071 Uiso 1 1 d D U . . .
H3BB H 0.5656(7) 0.255(2) 0.6225(16) 0.071 Uiso 1 1 d D U . . .
C1B C 0.71384(8) 1.3099(5) 0.72052(19) 0.0692(11) Uani 1 1 d . . . . .
C2B C 0.70588(7) 1.1607(4) 0.69424(17) 0.0574(9) Uani 1 1 d . . . . .
C3B C 0.68368(7) 1.1516(4) 0.65573(16) 0.0560(9) Uani 1 1 d . . . . .
H3B H 0.673762 1.239140 0.648707 0.067 Uiso 1 1 calc R U . . .
C4B C 0.67627(7) 1.0111(4) 0.62761(17) 0.0569(9) Uani 1 1 d . . . . .
H4B H 0.661313 1.005206 0.601620 0.068 Uiso 1 1 calc R U . . .
C5B C 0.69072(6) 0.8798(4) 0.63751(16) 0.0527(9) Uani 1 1 d . . . . .
C6B C 0.71300(7) 0.8904(5) 0.67701(18) 0.0609(10) Uani 1 1 d . . . . .
H6B H 0.722891 0.802879 0.684329 0.073 Uiso 1 1 calc R U . . .
C7B C 0.72057(7) 1.0311(5) 0.70559(17) 0.0602(10) Uani 1 1 d . . . . .
H7B H 0.735396 1.037645 0.732104 0.072 Uiso 1 1 calc R U . . .
C8B C 0.68200(7) 0.7257(4) 0.60900(16) 0.0572(9) Uani 1 1 d . . . . .
H8B H 0.696546 0.657087 0.603729 0.069 Uiso 1 1 calc R U . . .
C9B C 0.66351(7) 0.6538(4) 0.65830(16) 0.0544(9) Uani 1 1 d . . . . .
H9BA H 0.672299 0.630680 0.701494 0.065 Uiso 1 1 calc R U . . .
H9BB H 0.650323 0.728119 0.667730 0.065 Uiso 1 1 calc R U . . .
C10B C 0.65923(7) 0.5982(4) 0.51578(17) 0.0642(10) Uani 1 1 d . . . . .
H10C H 0.672993 0.524994 0.511874 0.077 Uiso 1 1 calc R U . . .
H10D H 0.651535 0.612949 0.470399 0.077 Uiso 1 1 calc R U . . .
C11B C 0.63974(7) 0.5360(4) 0.56500(16) 0.0524(9) Uani 1 1 d . . . . .
C12B C 0.61706(7) 0.6424(4) 0.56916(17) 0.0555(9) Uani 1 1 d . . . . .
H12C H 0.609956 0.658193 0.523174 0.067 Uiso 1 1 calc R U . . .
H12D H 0.622591 0.742009 0.586755 0.067 Uiso 1 1 calc R U . . .
C13B C 0.59648(7) 0.5787(4) 0.61547(18) 0.0555(9) Uani 1 1 d . . . . .
H13C H 0.602955 0.571068 0.662514 0.067 Uiso 1 1 calc R U . . .
H13D H 0.582142 0.648511 0.614868 0.067 Uiso 1 1 calc R U . . .
C14B C 0.58815(7) 0.4206(4) 0.59015(17) 0.0559(9) Uani 1 1 d . . . . .
H14B H 0.581630 0.431294 0.542718 0.067 Uiso 1 1 calc R U . . .
C15B C 0.61061(7) 0.3098(4) 0.58991(18) 0.0587(9) Uani 1 1 d . . . . .
H15C H 0.617321 0.296709 0.636480 0.070 Uiso 1 1 calc R U . . .
H15D H 0.605149 0.209474 0.572914 0.070 Uiso 1 1 calc R U . . .
C16B C 0.63103(7) 0.3737(4) 0.54419(18) 0.0588(9) Uani 1 1 d . . . . .
H16C H 0.624652 0.376253 0.496948 0.071 Uiso 1 1 calc R U . . .
H16D H 0.645449 0.304567 0.546075 0.071 Uiso 1 1 calc R U . . .
C17B C 0.54251(7) 0.4362(5) 0.62870(19) 0.0688(11) Uani 1 1 d . . . . .
H17B H 0.544890 0.545706 0.639915 0.083 Uiso 1 1 calc R U . . .
C18B C 0.52536(9) 0.3642(6) 0.6808(2) 0.0954(15) Uani 1 1 d . . . . .
H18D H 0.523518 0.255876 0.671208 0.143 Uiso 1 1 calc R U . . .
H18E H 0.509103 0.413156 0.677938 0.143 Uiso 1 1 calc R U . . .
H18F H 0.532561 0.377781 0.726214 0.143 Uiso 1 1 calc R U . . .
C19B C 0.53086(10) 0.4227(7) 0.5569(2) 0.1055(17) Uani 1 1 d . . . . .
H19D H 0.540758 0.480701 0.525261 0.158 Uiso 1 1 calc R U . . .
H19E H 0.513959 0.462702 0.556788 0.158 Uiso 1 1 calc R U . . .
H19F H 0.530495 0.316065 0.543296 0.158 Uiso 1 1 calc R U . . .

loop_
_atom_site_aniso_label
_atom_site_aniso_U_11
_atom_site_aniso_U_22
_atom_site_aniso_U_33
_atom_site_aniso_U_23
_atom_site_aniso_U_13
_atom_site_aniso_U_12
F1C 0.111(2) 0.143(3) 0.0865(18) 0.0002(16) -0.0284(16) 0.0082(19)
F2C 0.156(3) 0.0936(19) 0.0584(14) 0.0087(13) 0.0131(15) 0.0108(17)
F3C 0.192(3) 0.0892(19) 0.0605(15) -0.0139(13) -0.0078(16) 0.0273(18)
O1C 0.107(2) 0.0673(18) 0.0600(16) 0.0033(14) -0.0071(15) -0.0092(16)
O2C 0.100(2) 0.0640(18) 0.0560(15) -0.0032(13) -0.0092(14) -0.0060(15)
C1C 0.123(4) 0.053(3) 0.068(3) 0.001(2) 0.003(3) 0.013(3)
C2C 0.069(2) 0.045(2) 0.047(2) -0.0044(18) -0.0012(17) 0.0017(18)
F1D 0.211(7) 0.143(6) 0.087(4) 0.018(4) -0.054(4) 0.018(5)
F1E 0.35(2) 0.196(18) 0.140(12) -0.056(14) -0.081(17) -0.026(16)
F2D 0.165(6) 0.203(8) 0.109(5) -0.092(6) -0.003(4) 0.000(5)
F2E 0.189(10) 0.109(6) 0.094(6) 0.026(4) 0.025(6) 0.046(6)
F3D 0.157(5) 0.150(5) 0.106(4) -0.017(3) -0.032(3) -0.071(4)
F3E 0.252(13) 0.171(10) 0.103(7) 0.028(6) 0.076(8) 0.117(10)
O1D 0.096(4) 0.062(3) 0.131(5) -0.008(3) 0.008(3) -0.017(3)
O1E 0.126(10) 0.070(6) 0.158(12) 0.014(6) 0.061(9) 0.000(6)
O2D 0.075(4) 0.116(6) 0.055(3) 0.007(3) -0.008(3) -0.014(4)
O2E 0.082(5) 0.075(5) 0.047(4) -0.015(3) 0.006(4) -0.007(4)
C1D 0.129(7) 0.076(5) 0.049(4) 0.011(4) 0.000(4) -0.015(4)
C1E 0.143(11) 0.086(8) 0.074(7) 0.001(6) -0.030(7) 0.046(8)
C2D 0.065(10) 0.051(6) 0.077(5) 0.004(4) -0.007(5) 0.002(6)
C2E 0.032(12) 0.058(8) 0.087(8) -0.005(6) -0.007(7) 0.005(8)
O1A 0.0656(16) 0.0649(16) 0.0431(13) -0.0005(11) -0.0045(11) -0.0073(12)
N1A 0.074(2) 0.060(2) 0.122(3) -0.023(2) -0.024(2) 0.0087(18)
N2A 0.0486(18) 0.0558(19) 0.0661(19) -0.0031(15) -0.0017(15) -0.0049(14)
N3A 0.056(2) 0.076(2) 0.066(2) 0.0075(17) -0.0077(16) -0.0032(17)
C1A 0.064(3) 0.052(2) 0.087(3) -0.007(2) -0.004(2) 0.003(2)
C2A 0.051(2) 0.049(2) 0.073(3) -0.0101(19) -0.0016(18) -0.0005(17)
C3A 0.065(2) 0.061(2) 0.051(2) -0.0052(18) 0.0046(18) -0.0047(19)
C4A 0.057(2) 0.055(2) 0.051(2) -0.0030(17) 0.0096(16) -0.0097(17)
C5A 0.050(2) 0.055(2) 0.046(2) -0.0005(16) 0.0069(15) -0.0037(16)
C6A 0.075(3) 0.069(3) 0.052(2) 0.0053(19) 0.0060(19) -0.016(2)
C7A 0.068(3) 0.056(2) 0.074(3) 0.004(2) 0.008(2) -0.0145(19)
C8A 0.058(2) 0.061(2) 0.0407(18) -0.0049(16) 0.0091(16) -0.0102(18)
C9A 0.064(2) 0.061(2) 0.0453(19) 0.0013(17) 0.0009(17) -0.0083(18)
C10A 0.050(2) 0.062(2) 0.068(2) -0.0123(18) 0.0013(18) -0.0052(18)
C11A 0.054(2) 0.056(2) 0.0450(19) -0.0057(16) 0.0024(16) -0.0033(17)
C12A 0.051(2) 0.068(2) 0.049(2) 0.0022(17) -0.0001(16) -0.0040(18)
C13A 0.058(2) 0.075(3) 0.050(2) -0.0044(18) 0.0035(17) -0.0009(19)
C14A 0.057(2) 0.057(2) 0.055(2) -0.0020(17) -0.0082(17) -0.0018(17)
C15A 0.066(3) 0.079(3) 0.044(2) -0.0075(18) -0.0059(17) -0.009(2)
C16A 0.058(2) 0.077(3) 0.056(2) -0.0166(19) 0.0060(18) -0.012(2)
C17A 0.051(2) 0.079(3) 0.077(3) 0.000(2) -0.0036(19) -0.0008(19)
C18A 0.064(3) 0.119(4) 0.257(8) 0.041(5) 0.023(4) 0.024(3)
C19A 0.074(3) 0.090(3) 0.081(3) -0.008(2) 0.004(2) -0.022(2)
O1B 0.0683(16) 0.0528(14) 0.0438(13) -0.0048(10) -0.0023(11) -0.0019(11)
N1B 0.099(3) 0.090(3) 0.076(2) -0.023(2) 0.002(2) -0.028(2)
N2B 0.076(2) 0.076(2) 0.0408(17) -0.0062(15) 0.0099(14) -0.0246(17)
N3B 0.065(2) 0.0589(18) 0.0524(17) 0.0066(15) -0.0065(15) -0.0144(16)
C1B 0.073(3) 0.083(3) 0.052(2) -0.008(2) 0.0043(19) -0.021(2)
C2B 0.059(2) 0.068(3) 0.045(2) -0.0050(18) 0.0047(17) -0.014(2)
C3B 0.056(2) 0.063(2) 0.049(2) -0.0015(17) 0.0049(17) -0.0080(18)
C4B 0.053(2) 0.070(3) 0.048(2) -0.0017(18) 0.0031(16) -0.0119(19)
C5B 0.048(2) 0.067(2) 0.0433(19) -0.0056(17) 0.0068(16) -0.0071(18)
C6B 0.049(2) 0.078(3) 0.056(2) -0.0050(19) 0.0059(17) -0.0029(19)
C7B 0.054(2) 0.082(3) 0.045(2) -0.0071(19) 0.0041(16) -0.014(2)
C8B 0.056(2) 0.069(2) 0.047(2) -0.0126(17) 0.0055(17) -0.0029(18)
C9B 0.066(2) 0.054(2) 0.0431(19) -0.0067(16) -0.0022(16) -0.0030(17)
C10B 0.072(3) 0.077(3) 0.043(2) -0.0100(18) 0.0055(18) -0.013(2)
C11B 0.063(2) 0.054(2) 0.0401(19) -0.0031(15) -0.0002(16) -0.0020(17)
C12B 0.065(2) 0.052(2) 0.049(2) 0.0040(16) -0.0045(17) -0.0061(18)
C13B 0.060(2) 0.048(2) 0.058(2) -0.0013(16) 0.0019(17) -0.0017(17)
C14B 0.070(3) 0.054(2) 0.0437(19) 0.0049(16) -0.0047(17) -0.0103(18)
C15B 0.074(3) 0.047(2) 0.055(2) -0.0023(16) -0.0034(18) -0.0080(18)
C16B 0.071(2) 0.051(2) 0.054(2) -0.0079(17) -0.0037(18) -0.0010(18)
C17B 0.060(3) 0.081(3) 0.065(2) 0.016(2) -0.0087(19) -0.013(2)
C18B 0.067(3) 0.128(4) 0.091(3) 0.031(3) -0.004(2) -0.027(3)
C19B 0.091(4) 0.143(5) 0.081(3) 0.016(3) -0.028(3) 0.010(3)

_geom_special_details            
;
 All esds (except the esd in the dihedral angle between two l.s. planes)
 are estimated using the full covariance matrix.  The cell esds are taken
 into account individually in the estimation of esds in distances, angles
 and torsion angles; correlations between esds in cell parameters are only
 used when they are defined by crystal symmetry.  An approximate (isotropic)
 treatment of cell esds is used for estimating esds involving l.s. planes.
;
loop_
_geom_bond_atom_site_label_1
_geom_bond_atom_site_label_2
_geom_bond_distance
_geom_bond_site_symmetry_2
_geom_bond_publ_flag
F1C C1C 1.370(5) . ?
F2C C1C 1.336(5) . ?
F3C C1C 1.311(5) . ?
O1C C2C 1.212(4) . ?
O2C C2C 1.231(4) . ?
C1C C2C 1.500(5) . ?
F1D C1D 1.318(9) . ?
F1E C1E 1.290(12) . ?
F2D C1D 1.256(9) . ?
F2E C1E 1.312(11) . ?
F3D C1D 1.281(8) . ?
F3E C1E 1.293(12) . ?
O1D C2D 1.226(10) . ?
O1E C2E 1.222(12) . ?
O2D C2D 1.205(8) . ?
O2E C2E 1.212(12) . ?
C1D C2D 1.555(10) . ?
C1E C2E 1.563(15) . ?
O1A C9A 1.412(4) . ?
O1A C11A 1.456(4) . ?
N1A C1A 1.137(5) . ?
N2A H2A 0.913(18) . ?
N2A C8A 1.457(4) . ?
N2A C10A 1.479(4) . ?
N3A H3AA 0.887(18) . ?
N3A H3AB 0.949(18) . ?
N3A C14A 1.500(5) . ?
N3A C17A 1.499(5) . ?
C1A C2A 1.447(5) . ?
C2A C3A 1.377(5) . ?
C2A C7A 1.399(5) . ?
C3A H3A 0.9300 . ?
C3A C4A 1.379(5) . ?
C4A H4A 0.9300 . ?
C4A C5A 1.384(4) . ?
C5A C6A 1.392(5) . ?
C5A C8A 1.504(5) . ?
C6A H6A 0.9300 . ?
C6A C7A 1.365(5) . ?
C7A H7A 0.9300 . ?
C8A H8A 0.9800 . ?
C8A C9A 1.515(5) . ?
C9A H9AA 0.9700 . ?
C9A H9AB 0.9700 . ?
C10A H10A 0.9700 . ?
C10A H10B 0.9700 . ?
C10A C11A 1.502(5) . ?
C11A C12A 1.511(5) . ?
C11A C16A 1.533(5) . ?
C12A H12A 0.9700 . ?
C12A H12B 0.9700 . ?
C12A C13A 1.521(5) . ?
C13A H13A 0.9700 . ?
C13A H13B 0.9700 . ?
C13A C14A 1.543(5) . ?
C14A H14A 0.9800 . ?
C14A C15A 1.505(5) . ?
C15A H15A 0.9700 . ?
C15A H15B 0.9700 . ?
C15A C16A 1.514(5) . ?
C16A H16A 0.9700 . ?
C16A H16B 0.9700 . ?
C17A H17A 0.9800 . ?
C17A C18A 1.509(6) . ?
C17A C19A 1.491(5) . ?
C18A H18A 0.9600 . ?
C18A H18B 0.9600 . ?
C18A H18C 0.9600 . ?
C19A H19A 0.9600 . ?
C19A H19B 0.9600 . ?
C19A H19C 0.9600 . ?
O1B C9B 1.432(4) . ?
O1B C11B 1.450(4) . ?
N1B C1B 1.145(5) . ?
N2B H2B 0.905(19) . ?
N2B C8B 1.461(4) . ?
N2B C10B 1.469(4) . ?
N3B H3BA 0.904(18) . ?
N3B H3BB 0.905(18) . ?
N3B C14B 1.494(4) . ?
N3B C17B 1.499(5) . ?
C1B C2B 1.447(6) . ?
C2B C3B 1.380(5) . ?
C2B C7B 1.379(5) . ?
C3B H3B 0.9300 . ?
C3B C4B 1.385(5) . ?
C4B H4B 0.9300 . ?
C4B C5B 1.381(5) . ?
C5B C6B 1.394(5) . ?
C5B C8B 1.512(5) . ?
C6B H6B 0.9300 . ?
C6B C7B 1.393(5) . ?
C7B H7B 0.9300 . ?
C8B H8B 0.9800 . ?
C8B C9B 1.520(5) . ?
C9B H9BA 0.9700 . ?
C9B H9BB 0.9700 . ?
C10B H10C 0.9700 . ?
C10B H10D 0.9700 . ?
C10B C11B 1.523(5) . ?
C11B C12B 1.517(5) . ?
C11B C16B 1.529(5) . ?
C12B H12C 0.9700 . ?
C12B H12D 0.9700 . ?
C12B C13B 1.533(5) . ?
C13B H13C 0.9700 . ?
C13B H13D 0.9700 . ?
C13B C14B 1.516(5) . ?
C14B H14B 0.9800 . ?
C14B C15B 1.528(5) . ?
C15B H15C 0.9700 . ?
C15B H15D 0.9700 . ?
C15B C16B 1.521(5) . ?
C16B H16C 0.9700 . ?
C16B H16D 0.9700 . ?
C17B H17B 0.9800 . ?
C17B C18B 1.510(5) . ?
C17B C19B 1.514(6) . ?
C18B H18D 0.9600 . ?
C18B H18E 0.9600 . ?
C18B H18F 0.9600 . ?
C19B H19D 0.9600 . ?
C19B H19E 0.9600 . ?
C19B H19F 0.9600 . ?

loop_
_geom_angle_atom_site_label_1
_geom_angle_atom_site_label_2
_geom_angle_atom_site_label_3
_geom_angle
_geom_angle_site_symmetry_1
_geom_angle_site_symmetry_3
_geom_angle_publ_flag
F1C C1C C2C 109.8(4) . . ?
F2C C1C F1C 106.2(4) . . ?
F2C C1C C2C 113.4(4) . . ?
F3C C1C F1C 105.4(4) . . ?
F3C C1C F2C 106.4(4) . . ?
F3C C1C C2C 115.0(3) . . ?
O1C C2C O2C 128.4(3) . . ?
O1C C2C C1C 117.3(3) . . ?
O2C C2C C1C 114.4(3) . . ?
F1D C1D C2D 108.2(8) . . ?
F2D C1D F1D 111.1(7) . . ?
F2D C1D F3D 105.8(7) . . ?
F2D C1D C2D 113.6(9) . . ?
F3D C1D F1D 102.2(7) . . ?
F3D C1D C2D 115.4(6) . . ?
F1E C1E F2E 105.5(11) . . ?
F1E C1E F3E 103.9(12) . . ?
F1E C1E C2E 121.8(16) . . ?
F2E C1E C2E 112.7(10) . . ?
F3E C1E F2E 101.4(11) . . ?
F3E C1E C2E 109.3(12) . . ?
O1D C2D C1D 111.6(7) . . ?
O2D C2D O1D 133.3(9) . . ?
O2D C2D C1D 114.8(7) . . ?
O1E C2E C1E 114.4(13) . . ?
O2E C2E O1E 130.6(16) . . ?
O2E C2E C1E 115.0(11) . . ?
C9A O1A C11A 113.9(2) . . ?
C8A N2A H2A 106(2) . . ?
C8A N2A C10A 109.8(3) . . ?
C10A N2A H2A 111(2) . . ?
H3AA N3A H3AB 104(2) . . ?
C14A N3A H3AA 105(3) . . ?
C14A N3A H3AB 113(2) . . ?
C17A N3A H3AA 110(3) . . ?
C17A N3A H3AB 106(2) . . ?
C17A N3A C14A 117.9(3) . . ?
N1A C1A C2A 177.9(5) . . ?
C3A C2A C1A 119.5(3) . . ?
C3A C2A C7A 120.1(3) . . ?
C7A C2A C1A 120.4(3) . . ?
C2A C3A H3A 119.8 . . ?
C2A C3A C4A 120.5(3) . . ?
C4A C3A H3A 119.8 . . ?
C3A C4A H4A 119.8 . . ?
C3A C4A C5A 120.4(3) . . ?
C5A C4A H4A 119.8 . . ?
C4A C5A C6A 118.1(3) . . ?
C4A C5A C8A 122.4(3) . . ?
C6A C5A C8A 119.4(3) . . ?
C5A C6A H6A 118.7 . . ?
C7A C6A C5A 122.5(3) . . ?
C7A C6A H6A 118.7 . . ?
C2A C7A H7A 120.8 . . ?
C6A C7A C2A 118.4(3) . . ?
C6A C7A H7A 120.8 . . ?
N2A C8A C5A 113.2(3) . . ?
N2A C8A H8A 108.8 . . ?
N2A C8A C9A 107.4(3) . . ?
C5A C8A H8A 108.8 . . ?
C5A C8A C9A 109.7(3) . . ?
C9A C8A H8A 108.8 . . ?
O1A C9A C8A 112.3(3) . . ?
O1A C9A H9AA 109.1 . . ?
O1A C9A H9AB 109.1 . . ?
C8A C9A H9AA 109.1 . . ?
C8A C9A H9AB 109.1 . . ?
H9AA C9A H9AB 107.9 . . ?
N2A C10A H10A 109.4 . . ?
N2A C10A H10B 109.4 . . ?
N2A C10A C11A 111.2(3) . . ?
H10A C10A H10B 108.0 . . ?
C11A C10A H10A 109.4 . . ?
C11A C10A H10B 109.4 . . ?
O1A C11A C10A 108.8(3) . . ?
O1A C11A C12A 110.5(3) . . ?
O1A C11A C16A 103.2(3) . . ?
C10A C11A C12A 113.7(3) . . ?
C10A C11A C16A 110.7(3) . . ?
C12A C11A C16A 109.4(3) . . ?
C11A C12A H12A 109.1 . . ?
C11A C12A H12B 109.1 . . ?
C11A C12A C13A 112.3(3) . . ?
H12A C12A H12B 107.9 . . ?
C13A C12A H12A 109.1 . . ?
C13A C12A H12B 109.1 . . ?
C12A C13A H13A 109.5 . . ?
C12A C13A H13B 109.5 . . ?
C12A C13A C14A 110.6(3) . . ?
H13A C13A H13B 108.1 . . ?
C14A C13A H13A 109.5 . . ?
C14A C13A H13B 109.5 . . ?
N3A C14A C13A 110.3(3) . . ?
N3A C14A H14A 108.7 . . ?
N3A C14A C15A 109.0(3) . . ?
C13A C14A H14A 108.7 . . ?
C15A C14A C13A 111.3(3) . . ?
C15A C14A H14A 108.7 . . ?
C14A C15A H15A 109.5 . . ?
C14A C15A H15B 109.5 . . ?
C14A C15A C16A 110.8(3) . . ?
H15A C15A H15B 108.1 . . ?
C16A C15A H15A 109.5 . . ?
C16A C15A H15B 109.5 . . ?
C11A C16A H16A 109.1 . . ?
C11A C16A H16B 109.1 . . ?
C15A C16A C11A 112.5(3) . . ?
C15A C16A H16A 109.1 . . ?
C15A C16A H16B 109.1 . . ?
H16A C16A H16B 107.8 . . ?
N3A C17A H17A 107.9 . . ?
N3A C17A C18A 108.1(4) . . ?
C18A C17A H17A 107.9 . . ?
C19A C17A N3A 110.7(3) . . ?
C19A C17A H17A 107.9 . . ?
C19A C17A C18A 114.1(4) . . ?
C17A C18A H18A 109.5 . . ?
C17A C18A H18B 109.5 . . ?
C17A C18A H18C 109.5 . . ?
H18A C18A H18B 109.5 . . ?
H18A C18A H18C 109.5 . . ?
H18B C18A H18C 109.5 . . ?
C17A C19A H19A 109.5 . . ?
C17A C19A H19B 109.5 . . ?
C17A C19A H19C 109.5 . . ?
H19A C19A H19B 109.5 . . ?
H19A C19A H19C 109.5 . . ?
H19B C19A H19C 109.5 . . ?
C9B O1B C11B 113.3(2) . . ?
C8B N2B H2B 108(2) . . ?
C8B N2B C10B 111.1(3) . . ?
C10B N2B H2B 114(2) . . ?
H3BA N3B H3BB 108(2) . . ?
C14B N3B H3BA 102(2) . . ?
C14B N3B H3BB 109(2) . . ?
C14B N3B C17B 117.1(3) . . ?
C17B N3B H3BA 111(2) . . ?
C17B N3B H3BB 110(2) . . ?
N1B C1B C2B 176.0(4) . . ?
C3B C2B C1B 118.6(4) . . ?
C7B C2B C1B 120.7(3) . . ?
C7B C2B C3B 120.6(3) . . ?
C2B C3B H3B 120.2 . . ?
C2B C3B C4B 119.5(4) . . ?
C4B C3B H3B 120.2 . . ?
C3B C4B H4B 119.4 . . ?
C5B C4B C3B 121.1(3) . . ?
C5B C4B H4B 119.4 . . ?
C4B C5B C6B 118.7(3) . . ?
C4B C5B C8B 120.8(3) . . ?
C6B C5B C8B 120.4(3) . . ?
C5B C6B H6B 119.7 . . ?
C7B C6B C5B 120.5(4) . . ?
C7B C6B H6B 119.7 . . ?
C2B C7B C6B 119.4(3) . . ?
C2B C7B H7B 120.3 . . ?
C6B C7B H7B 120.3 . . ?
N2B C8B C5B 110.5(3) . . ?
N2B C8B H8B 109.8 . . ?
N2B C8B C9B 107.8(3) . . ?
C5B C8B H8B 109.8 . . ?
C5B C8B C9B 109.0(3) . . ?
C9B C8B H8B 109.8 . . ?
O1B C9B C8B 112.7(3) . . ?
O1B C9B H9BA 109.0 . . ?
O1B C9B H9BB 109.0 . . ?
C8B C9B H9BA 109.0 . . ?
C8B C9B H9BB 109.0 . . ?
H9BA C9B H9BB 107.8 . . ?
N2B C10B H10C 109.9 . . ?
N2B C10B H10D 109.9 . . ?
N2B C10B C11B 108.7(3) . . ?
H10C C10B H10D 108.3 . . ?
C11B C10B H10C 109.9 . . ?
C11B C10B H10D 109.9 . . ?
O1B C11B C10B 107.8(3) . . ?
O1B C11B C12B 111.7(3) . . ?
O1B C11B C16B 104.4(3) . . ?
C10B C11B C16B 111.3(3) . . ?
C12B C11B C10B 111.7(3) . . ?
C12B C11B C16B 109.7(3) . . ?
C11B C12B H12C 109.0 . . ?
C11B C12B H12D 109.0 . . ?
C11B C12B C13B 112.9(3) . . ?
H12C C12B H12D 107.8 . . ?
C13B C12B H12C 109.0 . . ?
C13B C12B H12D 109.0 . . ?
C12B C13B H13C 109.7 . . ?
C12B C13B H13D 109.7 . . ?
H13C C13B H13D 108.2 . . ?
C14B C13B C12B 109.8(3) . . ?
C14B C13B H13C 109.7 . . ?
C14B C13B H13D 109.7 . . ?
N3B C14B C13B 111.6(3) . . ?
N3B C14B H14B 108.2 . . ?
N3B C14B C15B 110.2(3) . . ?
C13B C14B H14B 108.2 . . ?
C13B C14B C15B 110.3(3) . . ?
C15B C14B H14B 108.2 . . ?
C14B C15B H15C 109.7 . . ?
C14B C15B H15D 109.7 . . ?
H15C C15B H15D 108.2 . . ?
C16B C15B C14B 109.8(3) . . ?
C16B C15B H15C 109.7 . . ?
C16B C15B H15D 109.7 . . ?
C11B C16B H16C 108.9 . . ?
C11B C16B H16D 108.9 . . ?
C15B C16B C11B 113.2(3) . . ?
C15B C16B H16C 108.9 . . ?
C15B C16B H16D 108.9 . . ?
H16C C16B H16D 107.7 . . ?
N3B C17B H17B 109.1 . . ?
N3B C17B C18B 108.7(3) . . ?
N3B C17B C19B 110.7(4) . . ?
C18B C17B H17B 109.1 . . ?
C18B C17B C19B 110.3(4) . . ?
C19B C17B H17B 109.1 . . ?
C17B C18B H18D 109.5 . . ?
C17B C18B H18E 109.5 . . ?
C17B C18B H18F 109.5 . . ?
H18D C18B H18E 109.5 . . ?
H18D C18B H18F 109.5 . . ?
H18E C18B H18F 109.5 . . ?
C17B C19B H19D 109.5 . . ?
C17B C19B H19E 109.5 . . ?
C17B C19B H19F 109.5 . . ?
H19D C19B H19E 109.5 . . ?
H19D C19B H19F 109.5 . . ?
H19E C19B H19F 109.5 . . ?

loop_
_geom_torsion_atom_site_label_1
_geom_torsion_atom_site_label_2
_geom_torsion_atom_site_label_3
_geom_torsion_atom_site_label_4
_geom_torsion
_geom_torsion_site_symmetry_1
_geom_torsion_site_symmetry_2
_geom_torsion_site_symmetry_3
_geom_torsion_site_symmetry_4
_geom_torsion_publ_flag
F1C C1C C2C O1C -96.3(4) . . . . ?
F1C C1C C2C O2C 82.8(4) . . . . ?
F2C C1C C2C O1C 22.3(6) . . . . ?
F2C C1C C2C O2C -158.6(4) . . . . ?
F3C C1C C2C O1C 145.1(4) . . . . ?
F3C C1C C2C O2C -35.9(6) . . . . ?
F1D C1D C2D O1D -58.7(14) . . . . ?
F1D C1D C2D O2D 127.0(12) . . . . ?
F1E C1E C2E O1E 37(3) . . . . ?
F1E C1E C2E O2E -142.0(18) . . . . ?
F2D C1D C2D O1D 65.2(13) . . . . ?
F2D C1D C2D O2D -109.2(13) . . . . ?
F2E C1E C2E O1E 164.3(17) . . . . ?
F2E C1E C2E O2E -15(2) . . . . ?
F3D C1D C2D O1D -172.3(10) . . . . ?
F3D C1D C2D O2D 13.3(16) . . . . ?
F3E C1E C2E O1E -84(2) . . . . ?
F3E C1E C2E O2E 97(2) . . . . ?
O1A C11A C12A C13A -57.3(4) . . . . ?
O1A C11A C16A C15A 61.8(4) . . . . ?
N2A C8A C9A O1A 57.9(3) . . . . ?
N2A C10A C11A O1A -54.9(4) . . . . ?
N2A C10A C11A C12A 68.7(4) . . . . ?
N2A C10A C11A C16A -167.7(3) . . . . ?
N3A C14A C15A C16A -177.1(3) . . . . ?
C1A C2A C3A C4A 179.2(3) . . . . ?
C1A C2A C7A C6A -178.1(4) . . . . ?
C2A C3A C4A C5A -0.5(5) . . . . ?
C3A C2A C7A C6A 1.2(6) . . . . ?
C3A C4A C5A C6A -0.2(5) . . . . ?
C3A C4A C5A C8A 176.1(3) . . . . ?
C4A C5A C6A C7A 1.4(6) . . . . ?
C4A C5A C8A N2A 20.5(5) . . . . ?
C4A C5A C8A C9A -99.4(4) . . . . ?
C5A C6A C7A C2A -1.9(6) . . . . ?
C5A C8A C9A O1A -178.7(3) . . . . ?
C6A C5A C8A N2A -163.3(3) . . . . ?
C6A C5A C8A C9A 76.8(4) . . . . ?
C7A C2A C3A C4A 0.0(5) . . . . ?
C8A N2A C10A C11A 60.9(4) . . . . ?
C8A C5A C6A C7A -175.0(4) . . . . ?
C9A O1A C11A C10A 53.2(3) . . . . ?
C9A O1A C11A C12A -72.3(3) . . . . ?
C9A O1A C11A C16A 170.8(3) . . . . ?
C10A N2A C8A C5A 179.1(3) . . . . ?
C10A N2A C8A C9A -59.6(3) . . . . ?
C10A C11A C12A C13A -180.0(3) . . . . ?
C10A C11A C16A C15A 178.0(3) . . . . ?
C11A O1A C9A C8A -56.1(4) . . . . ?
C11A C12A C13A C14A -55.9(4) . . . . ?
C12A C11A C16A C15A -55.9(4) . . . . ?
C12A C13A C14A N3A 176.1(3) . . . . ?
C12A C13A C14A C15A 55.0(4) . . . . ?
C13A C14A C15A C16A -55.2(4) . . . . ?
C14A N3A C17A C18A -162.6(4) . . . . ?
C14A N3A C17A C19A 71.8(4) . . . . ?
C14A C15A C16A C11A 56.4(4) . . . . ?
C16A C11A C12A C13A 55.7(4) . . . . ?
C17A N3A C14A C13A 73.0(4) . . . . ?
C17A N3A C14A C15A -164.5(3) . . . . ?
O1B C11B C12B C13B -62.2(4) . . . . ?
O1B C11B C16B C15B 66.8(4) . . . . ?
N2B C8B C9B O1B 53.6(4) . . . . ?
N2B C10B C11B O1B -59.9(4) . . . . ?
N2B C10B C11B C12B 63.1(4) . . . . ?
N2B C10B C11B C16B -173.8(3) . . . . ?
N3B C14B C15B C16B 177.9(3) . . . . ?
C1B C2B C3B C4B 177.2(3) . . . . ?
C1B C2B C7B C6B -177.1(3) . . . . ?
C2B C3B C4B C5B 0.1(5) . . . . ?
C3B C2B C7B C6B 0.9(5) . . . . ?
C3B C4B C5B C6B 0.4(5) . . . . ?
C3B C4B C5B C8B 177.6(3) . . . . ?
C4B C5B C6B C7B -0.3(5) . . . . ?
C4B C5B C8B N2B 35.9(4) . . . . ?
C4B C5B C8B C9B -82.5(4) . . . . ?
C5B C6B C7B C2B -0.3(5) . . . . ?
C5B C8B C9B O1B 173.7(3) . . . . ?
C6B C5B C8B N2B -147.0(3) . . . . ?
C6B C5B C8B C9B 94.6(4) . . . . ?
C7B C2B C3B C4B -0.7(5) . . . . ?
C8B N2B C10B C11B 63.2(4) . . . . ?
C8B C5B C6B C7B -177.5(3) . . . . ?
C9B O1B C11B C10B 57.1(3) . . . . ?
C9B O1B C11B C12B -65.9(3) . . . . ?
C9B O1B C11B C16B 175.6(3) . . . . ?
C10B N2B C8B C5B -177.3(3) . . . . ?
C10B N2B C8B C9B -58.2(4) . . . . ?
C10B C11B C12B C13B 177.0(3) . . . . ?
C10B C11B C16B C15B -177.2(3) . . . . ?
C11B O1B C9B C8B -55.4(4) . . . . ?
C11B C12B C13B C14B -56.9(4) . . . . ?
C12B C11B C16B C15B -53.1(4) . . . . ?
C12B C13B C14B N3B -178.5(3) . . . . ?
C12B C13B C14B C15B 58.6(4) . . . . ?
C13B C14B C15B C16B -58.4(4) . . . . ?
C14B N3B C17B C18B -174.1(3) . . . . ?
C14B N3B C17B C19B 64.6(4) . . . . ?
C14B C15B C16B C11B 56.2(4) . . . . ?
C16B C11B C12B C13B 53.1(4) . . . . ?
C17B N3B C14B C13B 67.5(4) . . . . ?
C17B N3B C14B C15B -169.6(3) . . . . ?

_shelx_res_file                  
;
TITL jb230920_1_1_a.res in C2/c
    jb230920_1_1.res
    created by SHELXL-2018/3 at 14:15:08 on 25-Sep-2020
REM Old TITL jb230920_1_1 in C2/c
REM SHELXT solution in C2/c
REM R1 0.232, Rweak 0.033, Alpha 0.041, Orientation as input
REM Formula found by SHELXT: C51 N6 O4
CELL 1.54184 52.9651 8.6539 19.4197 90 91.443 90
ZERR 16 0.0013 0.0002 0.0004 0 0.002 0
LATT 7
SYMM -X,+Y,0.5-Z
SFAC C H F N O
UNIT 336 448 48 48 48
RIGU C17A C18A C19A N3A
SADI C2E C1E C2D C1D
RIGU F1D F2D F3D O1D O2D C1D C2D
DFIX 0.93 N2A H2A N3A H3Ab N3A H3Aa N3B H3Bb N3B H3Ba N2B H2B
SADI F2D C1D F3E C1E F2E C1E F3D C1D F1E C1E F1D C1D
SADI O2D O1D O2E O1E
RIGU F1E F2E F3E O1E O2E C1E C2E
SADI F1D F2D F2D F3D F3D F1D F1E F2E F2E F3E F3E F1E
SADI F1C C2C F2C C2C F3C C2C F1D C2D F2D C2D F3D C2D
SADI O2D C2D O1D C2D O1E C2E O2E C2E
SADI O1C C1C O2C C1C O1D C1D O2D C1D
DFIX 1.44 H3Bb H3Ba
DFIX 1.44 H3Ab H3Aa

L.S. 9
PLAN  20
CONF
BOND $H
list 4
MORE -1
fmap 2
acta
REM <olex2.extras>
REM <HklSrc "%.\\jb230920_1_1.hkl">
REM </olex2.extras>

WGHT    0.111900    5.323500
FVAR       0.15652   0.62316
F1C   3    0.386836    0.462933    0.616562    11.00000    0.11084    0.14296 =
         0.08653    0.00021   -0.02840    0.00817
F2C   3    0.423225    0.555271    0.589345    11.00000    0.15576    0.09365 =
         0.05835    0.00873    0.01308    0.01084
F3C   3    0.417641    0.313159    0.594988    11.00000    0.19206    0.08917 =
         0.06053   -0.01389   -0.00777    0.02734
O1C   5    0.426554    0.571497    0.724439    11.00000    0.10675    0.06727 =
         0.05997    0.00333   -0.00712   -0.00924
O2C   5    0.416325    0.325877    0.731720    11.00000    0.10023    0.06396 =
         0.05602   -0.00316   -0.00919   -0.00598
C1C   1    0.412378    0.443614    0.625808    11.00000    0.12254    0.05323 =
         0.06757    0.00133    0.00338    0.01269
C2C   1    0.419260    0.448982    0.701183    11.00000    0.06898    0.04484 =
         0.04683   -0.00444   -0.00122    0.00171
PART 1
F1D   3    0.524841   -0.008993    0.507695    21.00000    0.21089    0.14296 =
         0.08749    0.01848   -0.05432    0.01796
PART 2
F1E   3    0.535710   -0.116372    0.494925   -21.00000    0.34925    0.19581 =
         0.13992   -0.05610   -0.08098   -0.02605
PART 1
F2D   3    0.550286   -0.198284    0.505929    21.00000    0.16478    0.20326 =
         0.10903   -0.09224   -0.00266    0.00044
PART 2
F2E   3    0.551784    0.096849    0.516834   -21.00000    0.18899    0.10915 =
         0.09352    0.02645    0.02542    0.04557
PART 1
F3D   3    0.516706   -0.212737    0.553031    21.00000    0.15695    0.14999 =
         0.10642   -0.01680   -0.03183   -0.07142
PART 2
F3E   3    0.573037   -0.096395    0.520788   -21.00000    0.25199    0.17127 =
         0.10307    0.02840    0.07582    0.11741
PART 1
O1D   5    0.564194    0.043148    0.594732    21.00000    0.09555    0.06177 =
         0.13084   -0.00845    0.00784   -0.01692
PART 2
O1E   5    0.541739   -0.189620    0.636815   -21.00000    0.12568    0.07028 =
         0.15786    0.01423    0.06128   -0.00010
PART 1
O2D   5    0.542374   -0.115186    0.661769    21.00000    0.07450    0.11586 =
         0.05478    0.00695   -0.00846   -0.01443
PART 2
O2E   5    0.552656    0.055475    0.649559   -21.00000    0.08151    0.07466 =
         0.04717   -0.01456    0.00595   -0.00727
PART 1
C1D   1    0.535483   -0.123055    0.542740    21.00000    0.12854    0.07568 =
         0.04948    0.01070    0.00032   -0.01506
PART 2
C1E   1    0.550971   -0.047320    0.537645   -21.00000    0.14307    0.08592 =
         0.07442    0.00084   -0.02985    0.04573
PART 1
C2D   1    0.548343   -0.054415    0.608785    21.00000    0.06539    0.05107 =
         0.07686    0.00366   -0.00691    0.00197
PART 2
C2E   1    0.548234   -0.061759    0.617313   -21.00000    0.03224    0.05804 =
         0.08737   -0.00525   -0.00706    0.00457

PART 0
O1A   5    0.352667    0.825507    0.687943    11.00000    0.06556    0.06487 =
         0.04308   -0.00048   -0.00445   -0.00734
N1A   4    0.239648    0.376431    0.410059    11.00000    0.07397    0.06037 =
         0.12194   -0.02346   -0.02352    0.00866
N2A   4    0.317558    0.981773    0.602344    11.00000    0.04859    0.05583 =
         0.06612   -0.00312   -0.00170   -0.00495
H2A   2    0.302366    1.029809    0.595440    11.00000   -1.20000
N3A   4    0.436844    0.875613    0.704698    11.00000    0.05645    0.07632 =
         0.06555    0.00746   -0.00774   -0.00325
H3AA  2    0.440899    0.902790    0.747625    11.00000   -1.20000
H3AB  2    0.433826    0.767696    0.707218    11.00000   -1.20000
C1A   1    0.251121    0.450365    0.447806    11.00000    0.06387    0.05223 =
         0.08745   -0.00734   -0.00401    0.00350
C2A   1    0.266290    0.546250    0.493718    11.00000    0.05083    0.04852 =
         0.07275   -0.01005   -0.00157   -0.00046
C3A   1    0.278329    0.674123    0.468051    11.00000    0.06497    0.06125 =
         0.05147   -0.00521    0.00455   -0.00471
AFIX  43
H3A   2    0.276805    0.697256    0.421365    11.00000   -1.20000
AFIX   0
C4A   1    0.292634    0.768173    0.511073    11.00000    0.05669    0.05539 =
         0.05148   -0.00303    0.00957   -0.00967
AFIX  43
H4A   2    0.300784    0.853851    0.493142    11.00000   -1.20000
AFIX   0
C5A   1    0.294939    0.735877    0.580752    11.00000    0.04973    0.05487 =
         0.04600   -0.00046    0.00689   -0.00369
C6A   1    0.282394    0.606930    0.605655    11.00000    0.07513    0.06893 =
         0.05237    0.00532    0.00603   -0.01578
AFIX  43
H6A   2    0.283515    0.585503    0.652561    11.00000   -1.20000
AFIX   0
C7A   1    0.268509    0.510727    0.563867    11.00000    0.06793    0.05606 =
         0.07398    0.00405    0.00816   -0.01451
AFIX  43
H7A   2    0.260708    0.423619    0.581614    11.00000   -1.20000
AFIX   0
C8A   1    0.311607    0.828954    0.628948    11.00000    0.05837    0.06129 =
         0.04069   -0.00493    0.00910   -0.01024
AFIX  13
H8A   2    0.303111    0.840746    0.672889    11.00000   -1.20000
AFIX   0
C9A   1    0.336392    0.745036    0.641714    11.00000    0.06406    0.06138 =
         0.04527    0.00135    0.00091   -0.00825
AFIX  23
H9AA  2    0.332993    0.643264    0.660249    11.00000   -1.20000
H9AB  2    0.344750    0.731553    0.598249    11.00000   -1.20000
AFIX   0
C10A  1    0.333623    1.066258    0.653099    11.00000    0.05031    0.06208 =
         0.06761   -0.01234    0.00129   -0.00517
AFIX  23
H10A  2    0.324682    1.076936    0.695821    11.00000   -1.20000
H10B  2    0.337058    1.169065    0.635774    11.00000   -1.20000
AFIX   0
C11A  1    0.358131    0.983137    0.666836    11.00000    0.05373    0.05645 =
         0.04503   -0.00570    0.00240   -0.00328
C12A  1    0.375535    0.983601    0.606391    11.00000    0.05128    0.06763 =
         0.04950    0.00220   -0.00007   -0.00404
AFIX  23
H12A  2    0.379286    1.089582    0.594004    11.00000   -1.20000
H12B  2    0.367016    0.935305    0.567177    11.00000   -1.20000
AFIX   0
C13A  1    0.400134    0.898473    0.622103    11.00000    0.05777    0.07485 =
         0.04967   -0.00436    0.00347   -0.00095
AFIX  23
H13A  2    0.411109    0.906774    0.583035    11.00000   -1.20000
H13B  2    0.396646    0.789841    0.629679    11.00000   -1.20000
AFIX   0
C14A  1    0.413531    0.966925    0.686626    11.00000    0.05660    0.05691 =
         0.05527   -0.00204   -0.00825   -0.00176
AFIX  13
H14A  2    0.418443    1.073657    0.676716    11.00000   -1.20000
AFIX   0
C15A  1    0.396424    0.967030    0.747318    11.00000    0.06580    0.07918 =
         0.04362   -0.00751   -0.00587   -0.00885
AFIX  23
H15A  2    0.404896    1.017069    0.786162    11.00000   -1.20000
H15B  2    0.392729    0.861381    0.760368    11.00000   -1.20000
AFIX   0
C16A  1    0.372006    1.051017    0.730092    11.00000    0.05833    0.07679 =
         0.05633   -0.01655    0.00595   -0.01195
AFIX  23
H16A  2    0.375668    1.159076    0.721598    11.00000   -1.20000
H16B  2    0.361065    1.045577    0.769329    11.00000   -1.20000
AFIX   0
C17A  1    0.459233    0.893485    0.659686    11.00000    0.05101    0.07865 =
         0.07691   -0.00032   -0.00357   -0.00082
AFIX  13
H17A  2    0.453239    0.887188    0.611612    11.00000   -1.20000
AFIX   0
C18A  1    0.476770    0.758936    0.673346    11.00000    0.06354    0.11904 =
         0.25722    0.04105    0.02263    0.02355
AFIX 137
H18A  2    0.481535    0.756500    0.721357    11.00000   -1.50000
H18B  2    0.491600    0.770334    0.646380    11.00000   -1.50000
H18C  2    0.468334    0.664366    0.660991    11.00000   -1.50000
AFIX   0
C19A  1    0.471262    1.047694    0.670236    11.00000    0.07370    0.08979 =
         0.08078   -0.00791    0.00436   -0.02157
AFIX 137
H19A  2    0.459439    1.127347    0.657399    11.00000   -1.50000
H19B  2    0.485895    1.055470    0.642259    11.00000   -1.50000
H19C  2    0.476200    1.059570    0.717846    11.00000   -1.50000
AFIX   0

O1B   5    0.652177    0.515176    0.631726    11.00000    0.06832    0.05276 =
         0.04381   -0.00477   -0.00232   -0.00192
N1B   4    0.719715    1.431587    0.737612    11.00000    0.09873    0.08973 =
         0.07607   -0.02274    0.00224   -0.02842
N2B   4    0.668879    0.746130    0.542564    11.00000    0.07593    0.07576 =
         0.04083   -0.00621    0.00987   -0.02457
H2B   2    0.679451    0.795005    0.513830    11.00000   -1.20000
N3B   4    0.567581    0.356062    0.632862    11.00000    0.06530    0.05886 =
         0.05241    0.00656   -0.00650   -0.01444
H3BA  2    0.574426    0.362795    0.675853    11.00000   -1.20000
H3BB  2    0.565622    0.254768    0.622546    11.00000   -1.20000
C1B   1    0.713840    1.309912    0.720515    11.00000    0.07267    0.08327 =
         0.05189   -0.00832    0.00426   -0.02062
C2B   1    0.705882    1.160682    0.694244    11.00000    0.05917    0.06791 =
         0.04539   -0.00502    0.00469   -0.01372
C3B   1    0.683680    1.151596    0.655731    11.00000    0.05643    0.06268 =
         0.04917   -0.00151    0.00492   -0.00797
AFIX  43
H3B   2    0.673762    1.239140    0.648707    11.00000   -1.20000
AFIX   0
C4B   1    0.676271    1.011150    0.627609    11.00000    0.05299    0.06993 =
         0.04793   -0.00172    0.00311   -0.01188
AFIX  43
H4B   2    0.661313    1.005206    0.601620    11.00000   -1.20000
AFIX   0
C5B   1    0.690723    0.879762    0.637511    11.00000    0.04799    0.06718 =
         0.04331   -0.00560    0.00684   -0.00706
C6B   1    0.713000    0.890426    0.677006    11.00000    0.04932    0.07757 =
         0.05613   -0.00504    0.00594   -0.00290
AFIX  43
H6B   2    0.722891    0.802879    0.684329    11.00000   -1.20000
AFIX   0
C7B   1    0.720566    1.031126    0.705590    11.00000    0.05389    0.08163 =
         0.04525   -0.00706    0.00406   -0.01419
AFIX  43
H7B   2    0.735396    1.037645    0.732104    11.00000   -1.20000
AFIX   0
C8B   1    0.682001    0.725686    0.609004    11.00000    0.05645    0.06871 =
         0.04672   -0.01256    0.00552   -0.00291
AFIX  13
H8B   2    0.696546    0.657087    0.603729    11.00000   -1.20000
AFIX   0
C9B   1    0.663507    0.653833    0.658301    11.00000    0.06566    0.05440 =
         0.04311   -0.00668   -0.00219   -0.00301
AFIX  23
H9BA  2    0.672299    0.630680    0.701494    11.00000   -1.20000
H9BB  2    0.650323    0.728119    0.667730    11.00000   -1.20000
AFIX   0
C10B  1    0.659228    0.598153    0.515777    11.00000    0.07210    0.07719 =
         0.04344   -0.01004    0.00552   -0.01335
AFIX  23
H10C  2    0.672993    0.524994    0.511874    11.00000   -1.20000
H10D  2    0.651535    0.612949    0.470399    11.00000   -1.20000
AFIX   0
C11B  1    0.639739    0.535957    0.564997    11.00000    0.06292    0.05408 =
         0.04011   -0.00309   -0.00025   -0.00197
C12B  1    0.617059    0.642378    0.569162    11.00000    0.06466    0.05226 =
         0.04928    0.00400   -0.00451   -0.00612
AFIX  23
H12C  2    0.609956    0.658193    0.523174    11.00000   -1.20000
H12D  2    0.622591    0.742009    0.586755    11.00000   -1.20000
AFIX   0
C13B  1    0.596476    0.578714    0.615473    11.00000    0.05981    0.04829 =
         0.05842   -0.00129    0.00186   -0.00169
AFIX  23
H13C  2    0.602955    0.571068    0.662514    11.00000   -1.20000
H13D  2    0.582142    0.648511    0.614868    11.00000   -1.20000
AFIX   0
C14B  1    0.588152    0.420595    0.590152    11.00000    0.07019    0.05369 =
         0.04365    0.00486   -0.00466   -0.01027
AFIX  13
H14B  2    0.581630    0.431294    0.542718    11.00000   -1.20000
AFIX   0
C15B  1    0.610609    0.309757    0.589909    11.00000    0.07378    0.04694 =
         0.05521   -0.00229   -0.00342   -0.00796
AFIX  23
H15C  2    0.617321    0.296709    0.636480    11.00000   -1.20000
H15D  2    0.605149    0.209474    0.572914    11.00000   -1.20000
AFIX   0
C16B  1    0.631032    0.373694    0.544195    11.00000    0.07120    0.05127 =
         0.05365   -0.00793   -0.00374   -0.00097
AFIX  23
H16C  2    0.624652    0.376253    0.496948    11.00000   -1.20000
H16D  2    0.645449    0.304567    0.546075    11.00000   -1.20000
AFIX   0
C17B  1    0.542506    0.436179    0.628698    11.00000    0.06048    0.08069 =
         0.06456    0.01610   -0.00875   -0.01319
AFIX  13
H17B  2    0.544890    0.545706    0.639915    11.00000   -1.20000
AFIX   0
C18B  1    0.525360    0.364190    0.680757    11.00000    0.06696    0.12795 =
         0.09103    0.03108   -0.00434   -0.02711
AFIX 137
H18D  2    0.523518    0.255876    0.671208    11.00000   -1.50000
H18E  2    0.509103    0.413156    0.677938    11.00000   -1.50000
H18F  2    0.532561    0.377781    0.726214    11.00000   -1.50000
AFIX   0
C19B  1    0.530865    0.422677    0.556947    11.00000    0.09053    0.14289 =
         0.08144    0.01631   -0.02808    0.01035
AFIX 137
H19D  2    0.540758    0.480701    0.525261    11.00000   -1.50000
H19E  2    0.513959    0.462702    0.556788    11.00000   -1.50000
H19F  2    0.530495    0.316065    0.543296    11.00000   -1.50000
AFIX   0
HKLF 4


REM  jb230920_1_1_a.res in C2/c
REM wR2 = 0.1935, GooF = S = 1.035, Restrained GooF = 1.045 for all data
REM R1 = 0.0618 for 4100 Fo > 4sig(Fo) and 0.0976 for all 6226 data
REM 627 parameters refined using 175 restraints

END

WGHT      0.1118      5.3237

REM Highest difference peak  0.523,  deepest hole -0.377,  1-sigma level  0.047
Q1    1   0.4562  0.4136  0.6185  11.00000  0.05    0.52
Q2    1   0.2266  0.3545  0.4763  11.00000  0.05    0.32
Q3    1   0.4375  0.4449  0.6256  11.00000  0.05    0.30
Q4    1   0.3547  1.4201  0.7217  11.00000  0.05    0.22
Q5    1   0.5378 -0.2785  0.5434  11.00000  0.05    0.21
Q6    1   0.5151 -0.0820  0.5389  11.00000  0.05    0.18
Q7    1   0.7320  1.3353  0.7537  11.00000  0.05    0.18
Q8    1   0.5536 -0.2793  0.5197  11.00000  0.05    0.17
Q9    1   0.4824  0.7582  0.6473  11.00000  0.05    0.16
Q10   1   0.6957  0.8691  0.6720  11.00000  0.05    0.16
Q11   1   0.5106  0.4989  0.5627  11.00000  0.05    0.15
Q12   1   0.3635  0.9923  0.6996  11.00000  0.05    0.15
Q13   1   0.4781  0.8065  0.7134  11.00000  0.05    0.15
Q14   1   0.2468  0.5290  0.5721  11.00000  0.05    0.14
Q15   1   0.6479  0.4501  0.6586  11.00000  0.05    0.14
Q16   1   0.7063  0.8831  0.6338  11.00000  0.05    0.13
Q17   1   0.3717  0.8198  0.6986  11.00000  0.05    0.13
Q18   1   0.4774  0.6778  0.6734  11.00000  0.05    0.13
Q19   1   0.3209  0.9360  0.5575  11.00000  0.05    0.13
Q20   1   0.7331  1.2547  0.8041  11.00000  0.05    0.13
;
_shelx_res_checksum              79351
_shelx_hkl_file                  
;
   0   0   1    0.67    0.43
   0   0  -2   78.23    3.83
   0   0  -2   79.50    3.88
   0   0  -2   81.27    3.81
   0   0  -3    0.86    1.03
   0   0  -3    0.52    0.68
   0   0  -3    1.37    0.81
   0   0  -4 4985.83  239.33
   0   0  -4 5034.96  239.29
   0   0  -4 5008.79  239.28
   0   0   4 5359.29  239.42
   0   0   4 5320.88  239.40
   0   0   4 5097.53  239.39
   0   0   5    0.98    1.89
   0   0   5    1.49    1.71
   0   0  -5   -0.20    1.08
   0   0  -5    0.97    0.85
   0   0  -5    0.41    1.33
   0   0   5   -0.81    2.15
   0   0   5    0.64    2.23
   0   0   5   -0.43    2.37
   0   0   6   12.18    2.05
   0   0   6    9.02    1.94
   0   0  -6    8.29    1.49
   0   0   6   10.29    2.37
   0   0   6   12.16    2.45
   0   0   6   11.10    2.56
   0   0   7    0.32    1.92
   0   0   7   -1.27    2.21
   0   0   7    0.25    2.54
   0   0   7   -0.31    2.00
   0   0   7   -2.46    2.59
   0   0   7   -0.89    1.76
   0   0   7   -1.24    1.54
   0   0   7   -0.03    2.69
   0   0   7   -2.25    2.06
   0   0   8  694.11   31.14
   0   0   8  645.51   31.14
   0   0   8  642.71   31.13
   0   0   8  659.50   31.30
   0   0   8  632.80   31.20
   0   0   8  650.28   30.99
   0   0   8  649.93   31.22
   0   0   9   -0.24    2.46
   0   0   9    1.66    3.02
   0   0   9    1.74    2.70
   0   0   9    3.81    3.12
   0   0   9   -1.86    2.74
   0   0   9    0.37    3.26
   0   0  10  174.74    8.54
   0   0  10  176.92    8.64
   0   0  10  163.65    8.64
   0   0  10  151.94    8.90
   0   0  10  157.84    8.67
   0   0  10  159.39    8.82
   0   0  10  178.00    8.55
   0   0  10  166.11    8.85
   0   0  11   -0.97    2.56
   0   0  11    1.31    2.24
   0   0  11   -2.10    2.38
   0   0  11    2.04    2.84
   0   0  11   -0.08    3.23
   0   0  11   -2.60    3.45
   0   0  11    2.29    2.93
   0   0  11    0.12    3.21
   0   0  12    3.60    2.44
   0   0  12    6.35    2.75
   0   0  12    5.90    2.66
   0   0  12    3.25    2.87
   0   0  12    1.56    3.29
   0   0  12    1.45    2.96
   0   0  12    2.14    3.38
   0   0  13    1.59    2.49
   0   0  13    1.44    2.60
   0   0  13   -0.65    2.96
   0   0  13   -1.60    3.08
   0   0  13    0.14    3.15
   0   0  13   -1.36    3.39
   0   0  13   -1.64    3.66
   0   0  14    4.42    2.59
   0   0  14    0.07    2.47
   0   0  14    5.24    3.09
   0   0  14    4.31    3.29
   0   0  14    3.66    3.43
   0   0  14    3.78    3.90
   0   0  14   -0.92    3.49
   0   0  15    2.23    2.50
   0   0  15   -4.56    3.25
   0   0  15   -4.61    3.51
   0   0  15   -0.76    3.66
   0   0  15    2.83    3.78
   0   0  15   -0.45    4.09
   0   0  16    3.65    3.34
   0   0  16    2.99    3.88
   0   0  17   -2.02    3.32
   0   0  17    2.84    3.85
   0   0  18   -0.34    3.30
   0   0  19   -4.70    3.23
   0   0  20   -1.01    2.98
   0   0  21   -2.86    2.70
   0  -2   0 4338.42  204.55
   0   2  -1 1609.00   75.97
   0  -2  -1 1598.00   75.95
   0  -2   1 1616.19   75.95
   0  -2  -1 1608.08   75.97
   0  -2   1 1634.17   75.97
   0   2   1 1622.01   75.93
   0  -2   1 1570.76   75.97
   0   2  -2  109.32    5.84
   0   2   2  113.36    5.87
   0  -2   2  112.53    5.80
   0  -2  -2  106.20    5.77
   0  -2   2  118.20    5.85
   0   2   2  118.16    5.91
   0  -2  -2  121.09    5.86
   0  -2   2  116.83    5.93
   0   2   2  114.69    5.83
   0  -2   2  117.48    5.96
   0  -2   3    0.68    1.61
   0   2  -3    1.34    1.78
   0  -2  -3    3.85    1.64
   0   2   3    5.52    1.89
   0  -2   3    4.10    2.25
   0   2   3    4.82    2.07
   0  -2  -3    5.01    1.88
   0   2   3    6.08    2.05
   0  -2   3    0.69    1.80
   0   2   3    2.81    2.13
   0  -2   3    5.50    2.38
   0  -2   4  310.51   14.81
   0   2   4  320.75   14.91
   0  -2   4  292.46   14.94
   0  -2  -4  314.42   14.84
   0  -2   4  301.19   14.91
   0   2   4  314.49   14.86
   0   2  -4  303.48   14.81
   0  -2   4  293.23   14.81
   0   2   4  345.68   15.06
   0  -2   4  314.68   15.01
   0   2   4  311.14   14.98
   0   2   4  307.36   14.93
   0  -2  -5    1.69    1.64
   0  -2   5    0.56    2.16
   0   2   5    2.06    2.13
   0   2   5    1.91    2.03
   0   2   5    2.68    2.24
   0  -2  -5    2.86    1.55
   0  -2   5    2.77    1.99
   0   2   5    1.75    1.65
   0   2  -5    1.52    1.98
   0   2   5    0.27    2.46
   0  -2   5    1.94    1.69
   0  -2   5    1.90    2.44
   0   2   5    1.05    2.58
   0   2   6  185.62    8.78
   0  -2   6  165.48    8.90
   0   2   6  183.58    8.79
   0  -2   6  164.14    8.56
   0   2  -6  179.54    8.76
   0   2  -6  172.86    8.55
   0  -2  -6  173.11    8.56
   0  -2   6  173.75    8.79
   0  -2   6  175.25    8.69
   0   2   6  184.28    9.02
   0  -2   6  177.35    8.95
   0   2   6  179.31    9.00
   0   2   6  177.82    8.87
   0  -2   6  182.80    8.65
   0  -2   7   19.05    2.96
   0  -2  -7   22.06    1.88
   0   2   7   16.22    1.83
   0   2   7   16.85    2.68
   0   2   7   21.52    2.70
   0  -2  -7   16.83    1.70
   0  -2   7   19.58    1.81
   0  -2   7   17.48    2.38
   0   2   7   15.71    2.90
   0  -2   7   16.89    2.41
   0  -2   7   16.54    2.44
   0   2   7   18.18    3.42
   0  -2   7   13.92    2.87
   0   2   7   16.28    3.29
   0  -2   7   19.87    2.58
   0  -2   8  263.91   12.33
   0   2   8  223.85   11.88
   0   2   8  261.85   12.22
   0  -2  -8  235.25   11.80
   0   2  -8  262.79   12.09
   0  -2  -8  277.76   11.88
   0  -2  -8  281.05   11.91
   0  -2   8  235.89   11.74
   0  -2   8  253.34   12.11
   0  -2   8  227.82   11.84
   0   2   8  242.84   12.10
   0   2   8  253.34   12.38
   0  -2   8  237.86   12.11
   0   2   8  252.97   12.23
   0  -2   8  248.29   12.18
   0   2   8  256.23   12.47
   0  -2   8  242.70   12.29
   0  -2   8  250.18   12.08
   0  -2   8  215.98   12.13
   0   2   8  250.38   12.48
   0  -2   9  105.91    5.47
   0   2   9  110.07    5.39
   0   2   9   93.25    4.68
   0  -2   9   82.57    4.54
   0  -2  -9  100.86    4.60
   0  -2  -9   95.38    4.61
   0  -2   9   68.83    4.31
   0  -2   9   96.97    5.04
   0   2  -9  108.34    5.01
   0  -2  -9   81.46    4.42
   0   2   9  103.10    5.10
   0   2   9   97.60    5.09
   0  -2   9  102.26    5.27
   0  -2   9  107.68    5.25
   0   2   9  103.57    5.56
   0  -2   9   94.02    5.28
   0   2   9  106.29    5.40
   0  -2   9   99.76    5.43
   0   2   9  106.44    5.90
   0  -2   9  104.38    5.21
   0  -2   9   90.44    5.11
   0   2  10   28.83    3.31
   0   2  10   23.03    2.16
   0  -2  10   29.90    3.42
   0   2  10   31.73    3.25
   0   2 -10   36.03    2.58
   0  -2 -10   34.52    1.90
   0  -2 -10   27.66    2.00
   0  -2  10   21.83    3.10
   0   2  10   24.89    2.93
   0   2  10   25.67    3.54
   0  -2  10   21.90    3.07
   0  -2  10   26.69    3.05
   0  -2  10   28.32    3.02
   0   2  10   30.76    4.03
   0   2  10   24.59    2.96
   0   2  11   78.44    4.97
   0  -2  11   84.36    5.15
   0  -2 -11   79.51    4.03
   0   2 -11   87.79    4.50
   0   2  11   77.00    4.78
   0  -2  11   78.00    4.89
   0   2  11   81.06    4.81
   0  -2  11   77.58    4.88
   0   2  11   72.46    5.23
   0   2  11   76.30    5.03
   0  -2  11   62.93    4.79
   0  -2  11   71.45    4.91
   0  -2  11   71.21    4.69
   0   2  11   83.99    5.61
   0   2  12    3.83    3.03
   0   2  12    2.19    2.96
   0  -2  12    4.41    2.84
   0  -2  12    4.20    3.15
   0   2  12    3.85    3.33
   0  -2  12    3.84    2.95
   0  -2  12    3.56    2.83
   0  -2  12    0.12    2.90
   0  -2  12    0.19    2.41
   0   2  12    5.25    3.85
   0   2  12   -2.04    2.84
   0  -2  12    7.25    2.97
   0   2  13   10.73    3.30
   0  -2  13    5.51    3.26
   0  -2  13    9.76    3.13
   0   2  13    4.89    3.30
   0   2  13    0.81    3.72
   0  -2  13    6.49    3.17
   0  -2  13    7.74    2.40
   0  -2  13    4.87    2.87
   0   2  13    0.09    4.29
   0  -2  13    9.90    3.25
   0   2  13    9.48    3.05
   0  -2  13    5.68    3.16
   0  -2  14    1.64    3.38
   0   2  14   -0.69    3.45
   0   2  14   -1.26    3.37
   0  -2  14    4.33    3.14
   0  -2  14    1.05    3.32
   0   2  14    2.82    3.92
   0   2  14    1.79    3.18
   0  -2  14    1.59    3.22
   0   2  14   -0.75    4.35
   0  -2  14   -1.81    3.21
   0  -2  15  119.57    7.30
   0   2  15  136.35    7.56
   0   2  15  132.40    7.39
   0  -2  15  131.09    7.50
   0  -2  15  160.08    7.60
   0   2  15  110.56    7.93
   0  -2  15  100.16    7.24
   0  -2  16   40.77    4.39
   0   2  16   48.65    4.57
   0  -2  16   43.15    4.24
   0   2  16   39.92    5.03
   0  -2  16   45.79    4.46
   0   2  16   52.88    4.46
   0   2  16   49.88    4.55
   0  -2  16   31.21    4.18
   0   2  17    8.64    3.92
   0  -2  17   14.05    3.50
   0   2  17    5.72    3.49
   0  -2  17    4.06    3.22
   0   2  17    9.44    3.56
   0   2  18   14.33    3.56
   0   2  18   18.49    4.02
   0  -2  18   19.72    3.40
   0   2  19   14.94    3.76
   0  -2  19   10.22    3.07
   0  -2  20    2.49    2.77
   0   2  20   -3.49    3.49
   0  -4   0    0.30    2.42
   0   4   0    1.63    2.19
   0   4   0   -1.21    2.28
   0  -4   0    1.77    2.26
   0  -4   0   -0.38    2.34
   0   4   0    3.48    1.89
   0   4   0    2.40    2.74
   0   4   1  256.65   12.44
   0  -4  -1  272.65   12.48
   0   4  -1  250.34   12.45
   0  -4   1  252.85   12.44
   0   4  -1  251.26   12.46
   0   4   1  251.11   12.40
   0  -4  -1  249.51   12.46
   0   4  -1  258.79   12.49
   0  -4  -1  244.27   12.24
   0  -4   1  262.77   12.45
   0  -4   1  260.73   12.41
   0   4   1  259.47   12.55
   0   4  -1  245.16   12.20
   0  -4   1  230.56   12.46
   0   4   1  250.44   12.33
   0  -4  -1  249.13   12.39
   0   4   2  109.01    5.93
   0   4  -2  109.65    5.90
   0   4  -2  109.88    5.96
   0  -4  -2  119.00    5.98
   0  -4   2  113.75    6.00
   0   4  -2  105.63    5.88
   0  -4  -2  107.11    5.54
   0  -4   2  110.51    5.87
   0   4   2  107.70    6.17
   0  -4  -2  103.07    5.94
   0   4  -2  101.41    5.48
   0  -4   2  108.30    6.05
   0   4  -3    6.25    2.27
   0   4   3    6.86    1.96
   0   4   3    8.84    2.31
   0   4  -3    6.54    2.34
   0  -4  -3    7.16    2.39
   0  -4   3    5.08    2.50
   0  -4  -3    4.67    1.47
   0  -4   3    8.00    2.33
   0  -4  -3    2.09    2.36
   0   4   3    6.19    2.42
   0   4   3    4.05    2.81
   0   4  -3    5.32    1.38
   0  -4   3    7.65    2.85
   0  -4   3    9.99    2.95
   0  -4   4   13.57    2.43
   0   4   4    9.31    2.28
   0  -4   4   15.11    2.55
   0   4  -4   11.18    2.47
   0  -4  -4   12.76    2.48
   0   4   4   11.18    1.92
   0  -4  -4   12.49    2.42
   0   4  -4   11.02    2.43
   0  -4   4   15.58    2.92
   0   4   4   11.06    2.83
   0  -4   4   13.23    2.25
   0   4   4   13.80    2.72
   0  -4   4    9.95    3.11
   0  -4   5  131.07    6.93
   0   4  -5  124.42    6.49
   0   4   5  130.36    6.86
   0   4   5  101.69    6.25
   0   4  -5  135.11    6.76
   0  -4   5  127.98    6.71
   0   4  -5  128.51    6.59
   0  -4   5  130.02    6.63
   0   4   5  127.37    6.14
   0   4   5  136.58    7.18
   0   4   5  123.00    6.79
   0  -4   5  127.99    7.14
   0   4   6  134.87    7.18
   0   4  -6  127.65    6.75
   0  -4   6  138.11    7.32
   0  -4  -6  144.61    6.95
   0   4   6  138.57    6.57
   0  -4  -6  134.48    6.85
   0  -4   6  132.49    6.89
   0   4  -6  129.00    6.86
   0  -4   6  122.26    6.64
   0   4   6  122.60    6.53
   0   4   6  140.93    7.56
   0  -4   6  128.73    7.49
   0   4   6  134.53    7.17
   0   4  -7    0.20    1.75
   0  -4  -7   -1.28    2.02
   0  -4   7    2.05    3.19
   0   4   7   -1.51    2.93
   0   4   7   -0.13    1.11
   0  -4  -7    1.86    2.07
   0   4   7   -0.81    3.36
   0  -4   7    0.48    1.86
   0  -4   7    1.60    3.37
   0   4   7   -0.03    1.73
   0   4  -8   18.83    1.92
   0   4   8   25.40    3.39
   0  -4   8   23.49    3.55
   0  -4   8   26.45    2.48
   0  -4  -8   25.04    2.19
   0  -4   8   22.49    2.40
   0   4   8   20.23    3.69
   0   4   8   19.97    2.23
   0  -4   8   15.55    2.59
   0  -4   8   26.84    3.87
   0   4   9    1.89    3.13
   0  -4   9    0.46    3.36
   0  -4   9    1.48    1.82
   0  -4  -9   -0.12    1.67
   0  -4   9    1.26    2.09
   0   4   9    3.16    3.62
   0   4   9   -0.60    1.96
   0  -4   9    0.62    2.22
   0  -4   9    2.01    3.12
   0  -4   9    3.47    3.67
   0   4  10    9.91    1.93
   0   4  10   11.79    3.47
   0  -4  10   10.53    3.67
   0  -4  10   10.79    1.92
   0  -4 -10   11.96    1.78
   0   4  10    5.07    3.79
   0  -4  10   11.98    2.45
   0  -4  10    6.80    2.49
   0  -4  10    9.39    3.36
   0   4  10   10.74    2.29
   0   4  11    1.25    3.50
   0  -4  11    3.55    3.86
   0  -4  11    0.56    1.62
   0  -4  11    1.21    2.47
   0   4  11   -0.11    3.84
   0   4  11   -0.46    2.33
   0  -4  11    4.27    3.48
   0  -4  11    2.05    2.48
   0   4  12   -0.58    3.70
   0  -4  12    3.13    3.85
   0   4  12    4.18    4.06
   0  -4  12    0.33    2.66
   0  -4  12    0.49    3.48
   0   4  12    3.13    2.55
   0  -4  12    3.25    2.58
   0   4  13    0.10    3.81
   0  -4  13    3.82    4.06
   0   4  13    2.29    4.24
   0  -4  13   -3.98    2.93
   0   4  13   -0.31    2.74
   0   4  14    4.70    3.95
   0  -4  14    3.18    3.42
   0  -4  14    0.74    4.10
   0   4  14   -4.07    4.29
   0  -4  14   -2.70    2.97
   0  -4  14    0.72    3.38
   0   4  14    2.28    2.83
   0  -4  15   47.32    4.53
   0  -4  15   51.78    5.00
   0   4  15   46.92    5.37
   0   4  15   54.01    5.04
   0  -4  16    8.18    3.28
   0  -4  16    4.55    3.83
   0   4  16   12.13    3.94
   0   4  16    4.50    4.22
   0   4  17    3.55    3.64
   0  -4  17    2.05    3.66
   0  -4  17    7.07    3.15
   0   4  17   10.30    4.28
   0  -4  18    2.86    2.84
   0   4  18    3.75    3.70
   0   4  19    1.37    3.07
   0  -4  19    6.06    2.64
   0  -6   0   -0.08    3.03
   0   6   0   -1.38    2.03
   0  -6   0   -1.81    2.17
   0   6   0   -0.24    3.37
   0  -6   1    1.99    3.04
   0  -6  -1    1.82    2.94
   0   6   1    1.34    2.19
   0   6  -1    1.96    1.81
   0   6   1    3.55    3.44
   0   6  -1   -0.54    3.22
   0  -6   1   -0.80    2.36
   0  -6  -1   -0.40    2.45
   0  -6  -2   29.28    3.42
   0  -6   2   26.26    3.48
   0  -6   2   25.29    3.02
   0   6   2   27.91    3.90
   0   6   2   29.69    2.93
   0  -6  -2   27.52    2.88
   0  -6  -3    2.85    2.86
   0  -6   3    1.16    3.03
   0   6   3    2.80    3.65
   0   6  -3    2.16    3.00
   0  -6   3    1.05    2.81
   0   6   3    0.61    2.65
   0  -6  -3    1.44    2.30
   0  -6   4    2.71    2.97
   0   6   4    4.09    3.69
   0   6   4    4.93    3.04
   0   6  -4    1.11    2.85
   0  -6  -4    3.86    2.90
   0  -6   4    8.01    3.08
   0   6   4    0.32    3.89
   0  -6   4    8.41    3.32
   0  -6  -4    7.00    2.15
   0   6   5    5.87    3.05
   0  -6   5    1.54    3.13
   0   6  -5    4.44    2.64
   0  -6   5    5.11    2.96
   0   6   5    3.21    3.99
   0  -6   5   -0.75    3.50
   0   6  -6    7.14    2.56
   0  -6  -6    7.89    2.78
   0  -6   6    4.81    2.93
   0   6   6    5.77    4.00
   0  -6   6    5.17    3.61
   0   6   7   34.72    3.96
   0  -6  -7   38.67    3.28
   0   6   7   23.69    4.66
   0  -6   7   25.73    4.25
   0   6   8    6.37    3.54
   0  -6   8   10.38    3.75
   0  -6  -8    9.67    2.53
   0  -6   8   12.40    2.92
   0   6   8   12.29    4.25
   0  -6   8    4.94    3.97
   0   6   9    1.42    3.57
   0  -6   9    2.88    3.80
   0  -6   9    7.07    2.62
   0  -6  -9    1.50    2.24
   0   6   9    6.03    4.44
   0  -6   9    3.99    3.97
   0   6  10   -0.26    2.09
   0  -6  10   -5.11    3.89
   0   6  10    5.00    3.79
   0  -6  10    4.01    2.48
   0  -6 -10    0.23    2.07
   0   6  10   -5.66    4.31
   0  -6  10   -2.25    4.05
   0   6  11   30.18    4.33
   0  -6  11   32.84    4.55
   0  -6  11   31.36    2.83
   0   6  11   25.38    4.76
   0  -6  11   30.82    4.42
   0  -6  12    2.98    4.07
   0   6  12   -1.57    3.87
   0   6  12   -5.39    4.29
   0  -6  12    1.09    3.76
   0  -6  13   49.55    4.79
   0   6  13   43.25    4.59
   0   6  13   29.65    4.99
   0  -6  13   35.82    4.46
   0   6  14   -4.14    3.69
   0  -6  14    4.73    3.84
   0   6  14   -3.56    4.06
   0  -6  14   -3.64    3.43
   0  -6  15   -1.95    3.11
   0   6  15    3.85    3.38
   0  -6  15    1.44    3.61
   0   6  15    2.23    3.44
   0  -6  16   14.93    3.49
   0  -6  16    7.00    2.86
   0   6  16    4.88    3.25
   0   6  16   13.48    3.59
   0  -8   0    3.66    3.31
   0  -8   0    6.86    2.95
   0  -8  -1    3.79    3.16
   0  -8   1   -2.51    3.36
   0   8   1    6.47    4.24
   0  -8   1    1.11    2.96
   0  -8  -1    0.87    2.71
   0  -8  -2   18.77    3.42
   0  -8   2   16.44    3.44
   0   8   2   15.04    4.40
   0  -8   2   16.98    3.42
   0  -8  -3   -2.74    3.05
   0  -8   3    2.88    3.34
   0   8   3   -2.24    4.17
   0  -8   4    7.29    3.11
   0   8   4    0.92    4.12
   0  -8   4    2.30    3.43
   0   8   5   -0.91    2.88
   0  -8   5   -1.16    2.84
   0  -8  -5    4.36    2.79
   0  -8   5    1.74    3.08
   0   8   5   -1.16    3.91
   0  -8  -5   -0.88    2.01
   0   8   6   15.69    3.21
   0  -8   6   14.00    3.13
   0  -8  -6   17.35    2.97
   0  -8   6   18.74    3.15
   0  -8  -6    8.49    2.35
   0   8   6    3.60    3.97
   0  -8   6   11.67    3.59
   0   8   7    8.86    3.20
   0  -8   7    1.12    3.01
   0  -8   7   13.54    2.90
   0  -8  -7   11.54    2.62
   0   8   7    1.26    3.70
   0  -8   7    8.18    3.33
   0  -8   8    5.99    3.07
   0   8   8   -0.75    3.27
   0  -8   8   -0.47    2.64
   0  -8  -8    2.20    2.32
   0   8   8   -1.13    3.78
   0  -8   8    5.48    3.47
   0  -8   9    3.82    3.16
   0   8   9    1.69    3.19
   0  -8   9    3.91    2.41
   0   8   9    3.77    3.56
   0  -8   9   -0.32    3.21
   0   8  10    2.04    3.18
   0  -8  10    7.00    3.04
   0   8  10    2.43    3.32
   0  -8  10    8.58    3.17
   0   8  11   15.63    3.28
   0   8  11   11.21    3.35
  -1  -1  21    8.50    2.77
  -1   1  21    9.42    2.99
  -1  -1  20    6.71    2.98
  -1   1  20    2.14    3.22
  -1   1  19   -0.68    3.42
  -1  -1  19    7.12    3.19
  -1   1  18    1.92    3.54
  -1  -1  18    0.92    3.15
  -1  -1  17    2.76    3.24
  -1   1  17    6.16    3.04
  -1   1  17    2.01    3.57
  -1   1  17    8.11    3.78
  -1   1  16    9.39    3.59
  -1  -1  16    4.23    3.09
  -1   1  16    8.53    3.12
  -1  -1  16    5.76    3.40
  -1  -1  16    1.74    3.55
  -1  -1  16    8.82    3.87
  -1  -1  16    7.82    3.75
  -1   1  16    5.49    3.66
  -1  -1  15   13.73    3.23
  -1  -1  15   15.17    3.36
  -1   1  15    7.82    3.21
  -1   1  15   10.47    3.63
  -1  -1  15   11.70    3.62
  -1   1  15   14.60    3.62
  -1  -1  15    7.68    3.72
  -1  -1  15   14.74    3.91
  -1   1  15   18.41    4.47
  -1  -1  14   69.43    4.98
  -1  -1  14   74.65    4.94
  -1   1  14   70.16    5.14
  -1  -1  14   76.01    5.25
  -1   1  14   70.89    5.12
  -1  -1  14   72.41    5.23
  -1   1  14   65.65    5.55
  -1   1  14   71.74    4.97
  -1  -1  14   78.00    5.43
  -1   1  14   82.30    5.85
  -1   1  14   80.54    5.72
  -1   1  13    0.85    2.91
  -1  -1  13    0.72    2.81
  -1   1  13   -0.49    2.88
  -1   1  13    3.13    3.02
  -1   1  13    0.29    3.61
  -1  -1  13    3.12    3.03
  -1   1  13    0.48    3.90
  -1  -1  13    2.45    3.37
  -1  -1  13    2.41    3.35
  -1   1  13    4.13    3.06
  -1   1  13   -1.74    3.71
  -1  -1  12  112.73    6.34
  -1   1  12  122.39    6.39
  -1  -1  12  106.88    6.43
  -1   1  12  106.32    6.73
  -1  -1  12  119.90    6.46
  -1   1  12  123.35    6.46
  -1   1  12  104.04    6.32
  -1   1  12  118.55    6.89
  -1  -1  12  105.17    5.87
  -1   1  12  112.80    6.75
  -1  -1  11    9.25    1.99
  -1  -1  11    5.85    2.72
  -1  -1  11    7.38    2.79
  -1   1  11    6.83    2.68
   1   1 -11    7.30    1.48
  -1   1  11    4.71    3.17
  -1   1  11   10.26    2.82
  -1  -1  11    8.07    2.94
  -1  -1  11    8.07    2.02
  -1   1  11    6.00    3.37
  -1   1  11    6.51    2.85
  -1   1  11    6.82    3.49
  -1  -1  11   10.02    2.87
  -1  -1  11    7.33    2.87
  -1  -1  10    3.63    2.63
  -1   1  10    4.00    2.04
  -1   1  10    4.79    2.60
  -1  -1  10    3.32    2.74
  -1  -1  10    7.60    1.91
  -1   1  10    6.29    2.49
   1   1 -10    4.26    1.57
   1  -1 -10    4.40    1.09
  -1  -1  10   16.20    3.04
  -1  -1  10   19.99    3.00
  -1   1  10    4.44    2.77
  -1   1  10    7.39    3.02
  -1  -1  10   11.35    3.15
  -1  -1  10    4.80    2.17
  -1   1  10    8.10    3.34
  -1   1  10    5.42    3.34
  -1   1  10    5.94    2.71
  -1  -1   9   69.41    4.53
  -1   1   9   68.94    4.39
  -1   1   9   70.32    4.06
  -1  -1   9   70.06    4.46
   1  -1  -9   73.38    3.61
   1  -1  -9   67.91    3.87
   1   1  -9   76.83    3.92
  -1   1   9   66.08    4.40
  -1   1   9   71.66    4.73
  -1  -1   9   70.99    4.52
  -1  -1   9   70.54    4.58
  -1   1   9   67.24    4.45
  -1  -1   9   65.92    4.28
  -1   1   9   71.30    4.35
  -1   1   9   72.76    5.03
  -1   1   9   83.36    4.90
  -1  -1   9   69.87    3.96
  -1  -1   9   60.88    4.66
  -1  -1   9   65.04    4.12
  -1  -1   8   46.08    3.61
  -1   1   8   52.23    3.17
  -1   1   8   51.89    3.50
   1  -1  -8   47.30    2.67
   1  -1  -8   51.11    2.98
   1   1  -8   50.08    3.02
  -1   1   8   48.12    3.45
  -1  -1   8   50.53    3.54
  -1   1   8   48.15    3.58
  -1  -1   8   47.35    3.50
  -1   1   8   52.64    3.89
  -1   1   8   47.57    3.47
  -1   1   8   51.57    3.90
  -1   1   8   57.02    4.00
  -1  -1   8   45.29    3.83
  -1  -1   8   48.64    3.03
  -1   1   7  213.11    9.98
  -1   1   7  211.58    9.84
  -1  -1   7  199.87   10.06
   1  -1  -7  210.75    9.66
   1  -1  -7  209.52    9.71
  -1  -1   7  188.43    9.64
  -1   1   7  200.68    9.98
  -1   1   7  203.54    9.98
  -1   1   7  210.48   10.15
  -1  -1   7  192.67    9.97
  -1   1   7  200.74   10.20
  -1   1   7  204.92   10.15
  -1   1   7  205.57   10.02
  -1  -1   7  198.86   10.09
  -1  -1   7  198.37   10.00
  -1  -1   7  196.87    9.80
  -1   1   6 1035.56   47.40
  -1  -1   6  970.14   47.43
   1   1  -6  990.76   47.35
  -1  -1   6 1005.46   47.39
  -1   1   6 1031.73   47.41
  -1   1   6 1064.65   47.51
  -1  -1   6  968.96   47.39
  -1  -1   6 1004.35   47.43
  -1   1   6  995.83   47.43
  -1   1   6 1016.98   47.49
  -1  -1   6  995.08   47.40
  -1   1   6 1044.71   47.47
  -1  -1   6  985.13   47.43
  -1  -1   6  919.90   47.40
  -1   1   6 1021.31   47.40
  -1  -1   5   41.04    2.92
   1  -1  -5   34.08    2.22
  -1  -1   5   42.24    2.65
  -1  -1   5   38.61    2.14
   1   1  -5   35.66    2.54
   1   1  -5   36.65    2.11
  -1  -1   5   36.37    2.65
  -1   1   5   41.19    2.93
  -1   1   5   37.75    2.64
  -1   1   5   38.34    2.69
  -1   1   5   34.08    2.84
  -1  -1   5   36.45    2.76
  -1  -1   5   41.22    2.86
   1   1  -4    8.34    1.25
  -1  -1   4   14.04    2.14
   1  -1  -4    8.39    1.39
  -1   1   4    8.11    1.91
  -1  -1   4    4.02    1.76
  -1   1   4    8.79    2.11
  -1   1   4    7.31    1.71
  -1   1   4    7.03    1.71
  -1  -1   4    9.32    2.11
  -1  -1   4    8.44    1.74
   1  -1  -3   29.62    2.07
   1   1  -3   29.31    1.98
  -1   1   3   33.26    2.08
  -1  -1   3   36.53    2.26
  -1   1   3   27.53    2.31
  -1   1   3   32.88    2.27
  -1   1   3   30.33    2.55
  -1   1   3   31.69    2.44
  -1   1   2 1875.50   88.43
  -1  -1   2 1857.93   88.42
   1   1  -2 1891.64   88.42
   1  -1  -2 1875.96   88.43
  -1   1   1  602.57   28.78
   1   1  -1  604.20   28.77
  -1  -1   1  613.48   28.77
   1  -1  -1  614.29   28.78
  -1  -1   0   88.80    4.26
   1  -1   0   81.70    4.24
  -1   1  -1    5.72    1.22
   1  -1   1    4.34    1.25
  -1  -1  -1    3.62    1.23
   1   1   1    5.24    1.24
  -1   1  -2   96.07    5.02
   1  -1   2  102.60    5.05
   1   1   2  105.69    5.06
  -1  -1  -2  105.93    5.07
  -1  -1  -3  519.45   23.99
   1  -1   3  495.15   23.97
   1   1   3  513.90   24.00
  -1   1  -3  464.42   24.05
  -1   1  -3  487.11   23.97
   1   1   3  571.73   24.11
   1   1   3  533.43   24.11
   1   1   3  506.93   24.07
   1  -1   4  694.47   33.56
  -1  -1  -4  723.98   33.59
  -1   1  -4  678.62   33.65
   1   1   4  713.91   33.60
   1  -1   4  679.13   33.66
  -1   1  -4  684.94   33.56
   1   1   4  760.24   33.74
   1   1   4  775.67   33.66
   1   1   4  747.88   33.66
   1   1   4  714.46   33.70
   1  -1   4  702.98   33.65
   1  -1   4  708.30   33.70
   1  -1   5  314.58   15.41
  -1  -1  -5  325.27   15.18
   1  -1   5  307.99   15.31
   1   1   5  317.40   15.19
  -1   1  -5  315.08   15.29
   1   1   5  332.11   15.32
   1   1   5  339.77   15.45
   1  -1   5  316.60   15.33
   1  -1   5  315.39   15.38
   1   1   5  322.19   15.33
   1  -1   5  315.09   15.38
   1   1   5  312.92   15.38
   1   1   6 1564.55   71.40
   1   1   6 1525.32   71.34
   1   1   6 1448.01   71.32
   1  -1   6 1473.97   71.44
   1  -1   6 1561.76   71.40
  -1   1  -6 1556.98   71.36
   1   1   6 1529.53   71.49
   1   1   6 1533.40   71.40
   1  -1   6 1485.35   71.40
   1   1   6 1555.68   71.47
   1  -1   6 1492.72   71.42
   1   1   6 1539.89   71.47
   1   1   6 1526.09   71.40
   1  -1   6 1476.34   71.42
   1   1   6 1492.21   71.43
   1  -1   6 1470.13   71.33
   1   1   7  289.71   14.94
   1  -1   7  305.26   15.17
   1   1   7  318.13   15.09
   1   1   7  310.05   15.00
  -1  -1  -7  332.45   14.87
  -1  -1  -7  319.13   14.91
   1  -1   7  308.63   15.05
   1   1   7  324.50   15.22
   1   1   7  314.52   15.10
   1  -1   7  300.12   15.10
   1  -1   7  298.32   15.13
   1  -1   7  301.10   14.97
   1  -1   7  302.12   15.10
   1   1   7  306.33   15.15
   1   1   7  328.96   15.24
   1   1   7  320.86   15.21
   1   1   7  325.87   15.12
   1   1   8   85.72    4.91
   1  -1   8   89.49    5.35
   1   1   8   97.63    5.25
   1   1   8   93.82    5.02
  -1   1  -8  104.76    4.95
  -1  -1  -8  104.83    4.68
  -1  -1  -8  100.61    4.81
   1  -1   8   83.65    5.23
   1   1   8   84.14    5.44
   1   1   8   85.61    5.27
   1   1   8   88.30    5.29
   1   1   8   86.52    5.68
   1  -1   8   85.78    5.39
   1   1   8   98.45    5.65
   1   1   8   94.11    5.32
   1  -1   8   90.95    5.01
   1  -1   8   87.28    5.05
   1   1   9    4.60    2.54
   1  -1   9    6.13    2.68
   1  -1   9    1.11    2.06
   1  -1   9    2.34    2.48
   1   1   9    1.79    2.57
  -1  -1  -9    1.93    1.03
  -1   1  -9    3.46    1.67
   1   1   9    1.76    2.67
   1   1   9   -1.97    2.89
   1   1   9    4.87    2.64
   1  -1   9   -0.14    2.05
   1   1   9    0.87    3.31
   1   1   9    0.40    3.31
   1  -1   9    1.97    2.80
   1  -1   9    5.16    2.48
   1  -1  10    6.67    2.88
   1   1  10    1.52    2.65
   1  -1  10    5.08    2.66
   1  -1  10    4.05    2.02
   1   1  10    2.02    2.57
  -1   1 -10    3.35    1.59
   1  -1  10    0.40    2.95
   1   1  10    0.34    2.68
   1   1  10    1.36    2.98
   1  -1  10    2.72    2.02
   1  -1  10    3.17    2.46
   1   1  10    2.77    2.73
   1   1  10    2.97    3.58
   1   1  10    2.85    3.32
   1  -1  10   -2.92    2.75
   1  -1  11    4.43    2.55
   1   1  11    4.61    2.78
   1  -1  11    1.66    2.87
   1  -1  11    5.06    2.01
   1   1  11    5.98    2.71
   1  -1  11    5.68    2.92
   1   1  11    1.36    3.18
   1   1  11    2.29    2.77
   1   1  11    3.10    3.42
   1   1  11    1.93    2.94
   1   1  11    2.84    3.62
   1  -1  11    2.69    2.86
   1  -1  11    0.39    1.91
   1   1  12   91.76    5.24
   1  -1  12   82.42    5.20
   1  -1  12   84.63    5.38
   1   1  12   75.24    5.58
   1   1  12   91.60    5.33
   1  -1  12   84.73    5.29
   1   1  12   80.16    5.27
   1   1  12   91.63    5.76
   1   1  12   86.83    5.80
   1   1  13    3.08    2.91
   1  -1  13    4.69    2.93
   1  -1  13    7.23    3.22
   1   1  13    6.17    3.05
   1   1  13    3.96    3.61
   1  -1  13    6.75    3.33
   1   1  13    8.28    3.81
   1   1  13    2.65    3.13
   1  -1  13    5.62    3.41
   1   1  13    8.37    3.85
   1  -1  14    9.04    3.08
   1   1  14    6.16    3.24
   1   1  14    5.60    3.22
   1  -1  14    5.62    3.01
   1  -1  14    7.42    3.42
   1   1  14    4.53    3.19
   1   1  14    5.88    3.85
   1   1  14    6.92    3.50
   1  -1  14   10.69    3.65
   1  -1  14    7.72    3.34
   1  -1  14    7.61    3.51
   1   1  14    2.19    4.20
   1  -1  15   49.74    4.20
   1   1  15   45.44    4.41
   1  -1  15   49.00    4.24
   1  -1  15   44.83    4.54
   1  -1  15   53.33    4.48
   1   1  15   50.97    4.33
   1  -1  15   41.34    4.42
   1   1  15   49.22    4.54
   1   1  16   12.32    3.39
   1  -1  16   16.81    3.24
   1   1  16   11.17    3.59
   1  -1  16   14.09    3.46
   1  -1  16    9.07    3.92
   1   1  16   19.99    3.95
   1  -1  16   11.24    3.96
   1  -1  16   13.27    3.75
   1   1  17   17.18    3.42
   1  -1  17   22.84    3.51
   1   1  17   25.02    3.88
   1   1  17   23.05    4.09
   1  -1  17   23.91    4.14
   1   1  18   17.01    3.72
   1  -1  18   23.12    3.43
   1   1  18   17.97    3.91
   1  -1  19   22.83    3.50
   1   1  19   22.08    3.65
   1  -1  20   10.65    3.00
   1   1  20   15.64    3.37
   1   1  21    2.36    2.82
   1  -1  21    0.75    2.59
  -1  -3  20   -0.28    2.53
  -1   3  19   20.94    3.43
  -1  -3  19   11.88    3.04
  -1   3  18    2.59    3.43
  -1  -3  18    0.55    3.28
  -1  -3  18    3.84    3.09
  -1  -3  17   -2.93    3.35
  -1   3  17    2.08    4.35
  -1  -3  16    4.34    3.74
  -1   3  16   -0.27    4.32
  -1  -3  16   -2.77    3.36
  -1   3  16    3.15    4.34
  -1  -3  16   -1.56    3.08
  -1   3  15   31.72    4.71
  -1  -3  15   24.08    3.80
  -1  -3  15   36.51    4.27
  -1   3  15   28.33    4.19
  -1   3  15   28.73    4.74
  -1  -3  15   21.84    3.47
  -1   3  15   38.92    3.76
  -1   3  14  152.81    7.91
  -1  -3  14  138.06    7.72
  -1  -3  14  132.54    7.50
  -1   3  14  128.88    8.09
  -1   3  14  139.34    7.32
  -1   3  14  142.20    7.68
  -1  -3  14  132.16    7.38
  -1  -3  13    2.54    3.25
  -1  -3  13    0.35    3.53
  -1   3  13    2.48    3.42
  -1   3  13    4.24    3.88
  -1   3  13    2.23    3.89
  -1  -3  13   -0.07    2.82
  -1  -3  13   -3.62    3.12
  -1   3  13   -1.12    2.88
  -1   3  13   -0.09    4.26
  -1   3  12  121.55    6.69
  -1  -3  12  114.53    6.58
  -1   3  12  112.10    6.02
  -1   3  12  111.34    6.92
  -1   3  12  105.52    6.51
  -1   3  12  117.75    6.97
  -1  -3  11   -1.05    3.43
  -1   3  11   -0.23    3.18
  -1   3  11   -1.20    3.46
  -1   3  11    1.98    3.52
  -1   3  11   -4.80    3.90
  -1  -3  11    0.07    2.95
  -1   3  11    1.91    2.47
  -1  -3  11    2.24    2.66
  -1  -3  10   31.68    3.65
  -1   3  10   28.62    2.14
  -1   3  10   29.77    3.61
  -1  -3  10   26.12    2.01
  -1  -3  10   21.10    1.57
   1  -3 -10   23.04    1.93
   1  -3 -10   32.93    2.16
  -1   3  10   27.15    3.81
  -1   3  10   31.37    2.77
  -1  -3  10   20.84    2.88
  -1  -3  10   27.84    2.59
  -1   3  10   31.12    3.55
  -1   3  10   33.60    4.02
  -1  -3  10   32.29    3.33
  -1   3   9   -0.88    2.88
  -1  -3   9    0.76    3.14
  -1   3   9   -1.69    1.60
  -1   3   9    0.17    3.22
   1   3  -9   -1.37    2.16
  -1  -3   9    1.59    1.10
  -1  -3   9    1.52    1.61
   1  -3  -9    1.30    1.58
   1  -3  -9    2.11    1.36
  -1   3   9    2.86    3.27
  -1   3   9   -1.31    3.54
  -1   3   9    2.24    2.19
  -1  -3   9    2.83    2.40
  -1  -3   9   -2.00    2.07
  -1  -3   9    0.76    2.74
  -1  -3   9   -1.63    3.18
  -1   3   8   -0.11    2.74
  -1   3   8    2.15    3.16
   1  -3  -8   -0.04    1.82
  -1  -3   8    2.36    3.03
  -1  -3   8   -0.75    2.27
   1  -3  -8   -1.10    1.54
  -1  -3   8    0.95    1.73
   1   3  -8   -0.17    2.22
  -1   3   8    2.51    3.13
  -1   3   8   -1.11    3.26
  -1   3   8   -0.53    2.12
  -1  -3   8    0.88    2.69
  -1  -3   8    0.85    2.38
  -1  -3   8   -0.41    1.90
  -1  -3   8    0.37    3.18
  -1  -3   8    1.17    2.63
  -1   3   7  395.45   17.90
   1  -3  -7  396.44   17.65
   1   3  -7  330.05   17.43
  -1   3   7  371.35   17.75
  -1  -3   7  364.33   17.88
  -1  -3   7  377.76   17.78
  -1  -3   7  364.48   17.57
   1   3  -7  380.25   17.58
   1   3  -7  364.69   17.78
   1  -3  -7  376.11   17.54
  -1   3   7  383.23   17.58
  -1  -3   7  344.57   17.62
  -1   3   7  395.69   17.99
  -1  -3   7  370.38   17.62
  -1  -3   7  335.20   17.46
  -1   3   7  376.52   17.91
  -1   3   7  376.19   17.85
  -1  -3   7  393.11   17.96
  -1   3   6   30.98    3.08
   1  -3  -6   37.68    2.66
  -1  -3   6   26.25    3.25
   1   3  -6   31.16    2.31
  -1   3   6   31.39    3.29
   1  -3  -6   34.77    2.62
   1   3  -6   29.07    2.48
  -1  -3   6   30.06    2.89
  -1   3   6   34.11    1.98
   1   3  -6   32.33    2.89
  -1   3   6   30.65    2.46
  -1   3   6   38.36    3.62
  -1  -3   6   28.96    3.52
  -1   3   6   30.45    3.43
  -1  -3   5   11.09    2.94
  -1   3   5    8.12    2.57
  -1   3   5    8.63    2.49
   1   3  -5   12.26    2.39
  -1   3   5    6.07    2.05
  -1  -3   5    8.89    2.03
  -1  -3   5    9.43    2.33
  -1   3   5    8.33    1.41
  -1   3   5    8.44    3.01
  -1  -3   5    8.47    2.97
  -1   3   5   11.26    1.71
  -1   3   5   12.27    2.74
  -1  -3   4   42.14    2.89
   1  -3  -4   45.86    3.12
  -1   3   4   39.05    3.36
  -1  -3   4   42.30    3.41
  -1   3   4   40.41    3.04
   1  -3  -4   44.23    2.97
  -1  -3   4   45.83    3.08
  -1  -3   4   43.68    3.02
   1   3  -4   42.29    2.92
  -1   3   4   38.32    2.61
  -1   3   4   44.95    3.62
  -1   3   4   44.70    2.52
  -1  -3   4   40.55    3.57
  -1   3   4   44.84    3.32
  -1   3   3    4.18    2.12
  -1  -3   3    2.58    2.40
  -1  -3   3    2.42    2.08
   1  -3  -3    3.86    2.04
   1   3  -3    2.63    2.02
  -1  -3   3   -0.52    2.09
   1  -3  -3    3.67    2.13
  -1   3   3   -0.11    2.43
  -1   3   3    0.37    2.13
  -1  -3   3    1.41    2.54
  -1   3   3   -0.07    2.20
  -1  -3   2   14.03    2.23
  -1  -3   2   17.14    2.53
  -1   3   2   20.29    2.11
  -1   3   2   17.40    2.28
   1  -3  -2   18.55    2.27
   1   3  -2   21.29    2.33
  -1  -3   2   16.08    2.33
  -1   3   2   16.53    2.62
   1  -3  -2   21.75    2.46
   1  -3  -2   18.00    1.97
  -1   3   2   19.04    2.23
  -1  -3   2   18.00    2.67
  -1  -3   1  130.54    6.68
  -1   3   1  130.55    6.68
   1  -3  -1  137.97    6.72
   1   3  -1  130.39    6.69
   1  -3  -1  130.82    6.51
  -1  -3   1  130.40    6.73
   1  -3  -1  129.11    6.75
  -1  -3   1  134.11    6.77
   1  -3  -1  134.38    6.60
   1   3  -1  125.73    6.45
  -1   3   1  123.96    6.57
   1   3   0  199.20    9.80
  -1  -3   0  207.21    9.79
  -1   3   0  195.13    9.79
   1  -3   0  197.85    9.75
   1  -3   0  190.98    9.83
   1  -3   0  205.54    9.73
  -1  -3   0  194.89    9.87
   1   3   0  208.47    9.86
   1   3   0  191.57    9.68
  -1   3  -1   33.18    2.59
  -1  -3  -1   32.97    2.55
   1   3   1   29.69    2.60
   1  -3   1   30.01    2.50
   1  -3   1   31.04    2.77
  -1  -3  -1   31.11    2.48
   1   3   1   33.95    2.91
  -1  -3  -1   30.26    2.74
  -1  -3  -1   29.81    2.48
  -1   3  -1   29.49    2.19
   1  -3   1   28.13    2.80
   1   3   2  100.68    5.18
  -1  -3  -2   99.87    5.15
  -1   3  -2   88.22    5.19
   1  -3   2   95.33    5.14
  -1   3  -2   97.89    5.20
  -1  -3  -2   98.80    5.19
   1  -3   2   97.04    5.23
   1  -3   2   93.61    5.17
   1   3   2   98.65    5.33
  -1  -3  -2   95.92    4.90
   1   3   2   95.69    5.11
  -1   3  -2   93.24    4.83
   1  -3   2   92.24    5.37
   1   3   3  124.53    6.67
   1  -3   3  125.85    6.60
  -1   3  -3  125.52    6.59
  -1  -3  -3  124.73    6.60
  -1   3  -3  127.20    6.65
   1  -3   3  128.38    6.79
   1   3   3  135.32    6.81
  -1  -3  -3  137.41    6.65
   1  -3   3  130.57    6.64
   1   3   3  130.82    6.69
   1  -3   3  129.86    6.84
  -1  -3  -4   53.97    3.35
   1   3   4   49.79    3.69
   1  -3   4   53.79    3.84
   1  -3   4   53.46    3.33
  -1   3  -4   54.43    3.53
   1  -3   4   49.11    3.42
  -1  -3  -4   52.25    3.38
   1   3   4   49.72    3.43
  -1   3  -4   50.87    3.35
   1   3   4   60.79    3.94
   1   3   4   54.17    2.97
   1  -3   4   54.88    3.85
   1   3   4   53.27    3.61
   1   3   5    8.36    2.48
   1  -3   5   12.45    2.83
   1   3   5   10.99    2.64
  -1   3  -5    8.54    2.21
   1  -3   5    9.02    2.35
   1  -3   5   12.42    2.04
   1   3   5    8.18    2.11
   1   3   5    7.75    1.56
   1   3   5   10.48    3.00
   1  -3   5   10.06    1.92
   1   3   5    8.64    1.73
   1  -3   5    9.33    3.03
   1   3   5    9.84    2.89
  -1  -3  -6  425.16   19.80
   1  -3   6  408.82   19.98
   1   3   6  408.82   19.91
   1  -3   6  413.37   19.93
  -1   3  -6  395.53   19.75
  -1  -3  -6  424.00   19.76
  -1   3  -6  412.07   19.92
   1   3   6  411.50   19.59
   1   3   6  435.05   20.11
   1   3   6  416.36   19.71
   1  -3   6  407.90   19.72
   1  -3   6  398.91   20.04
   1   3   6  407.19   19.99
   1   3   6  410.71   19.96
   1  -3   7    8.73    3.03
   1   3   7    5.85    3.30
  -1  -3  -7    6.40    1.92
   1   3   7    2.40    2.78
   1  -3   7    5.49    2.31
  -1  -3  -7    5.96    1.81
   1   3   7    5.45    0.83
  -1   3  -7    5.76    2.24
   1  -3   7    2.26    1.89
   1   3   7    4.93    3.10
   1  -3   7    2.15    2.29
   1   3   7    5.41    2.08
   1  -3   7    0.86    3.24
   1   3   7    4.96    3.31
   1  -3   7   -0.72    2.12
   1   3   8   31.78    3.67
   1  -3   8   34.92    3.57
   1   3   8   29.49    3.36
   1  -3   8   31.01    2.49
  -1  -3  -8   29.28    2.33
  -1   3  -8   33.35    2.86
   1  -3   8   33.13    2.94
   1   3   8   31.40    2.71
   1  -3   8   34.20    2.83
   1   3   8   28.26    3.61
   1  -3   8   30.35    3.72
   1  -3   8   24.41    2.83
   1   3   8   31.66    3.86
   1   3   9  123.22    6.12
   1  -3   9  135.48    6.82
   1   3   9  146.63    6.91
  -1  -3  -9  100.06    5.83
   1  -3   9  120.46    6.07
   1  -3   9  106.61    5.81
  -1  -3  -9  121.37    5.99
  -1   3  -9  139.18    6.52
   1  -3   9  123.68    6.31
   1   3   9  127.27    6.29
   1   3   9  135.92    7.05
   1   3   9  129.96    6.72
   1   3   9  134.34    7.00
   1  -3   9  129.51    6.93
   1  -3   9  132.12    6.72
   1  -3   9  110.39    6.33
   1  -3  10    7.87    3.32
   1   3  10   10.66    3.36
   1   3  10   10.62    3.14
   1   3  10    9.10    1.81
   1  -3  10   11.90    1.65
   1  -3  10    7.93    0.88
  -1  -3 -10   14.97    1.60
   1   3  10   12.63    3.34
   1   3  10   14.26    3.69
   1   3  10   13.91    2.39
   1  -3  10   16.62    3.32
   1  -3  10   11.19    2.45
   1  -3  10   13.43    2.82
   1   3  11    7.43    3.46
   1  -3  11    3.09    3.53
   1   3  11    2.64    3.10
   1   3  11    3.87    1.76
   1   3  11    2.43    3.48
   1  -3  11    5.82    2.49
   1   3  11    3.32    2.49
   1   3  11    9.36    3.82
   1  -3  12   54.99    4.65
   1   3  12   56.93    4.67
   1   3  12   55.99    4.85
   1   3  12   53.83    3.92
   1  -3  12   50.82    4.04
   1   3  12   53.06    4.48
   1  -3  12   38.62    3.73
   1   3  13   84.95    5.78
   1  -3  13   83.13    5.70
   1  -3  13   83.35    5.30
   1   3  13   85.05    5.95
   1  -3  13   74.72    5.19
   1   3  13   79.51    5.11
   1   3  13   77.86    5.49
   1  -3  13   64.34    4.95
   1  -3  13   87.26    5.30
   1  -3  14    1.38    3.19
   1   3  14   -0.34    4.05
   1  -3  14    3.02    3.80
   1   3  14    1.73    3.75
   1  -3  14   -0.73    3.18
   1   3  14    1.69    4.01
   1   3  14   -0.07    3.10
   1  -3  14   -3.10    3.01
   1  -3  14    2.77    2.87
   1   3  15   28.43    4.59
   1  -3  15   37.71    4.34
   1   3  15   39.54    4.39
   1  -3  15   29.47    3.80
   1  -3  15   31.54    3.84
   1   3  15   25.22    4.78
   1   3  15   38.22    3.79
   1  -3  15   24.31    3.53
   1   3  16   73.98    5.81
   1  -3  16   72.85    5.11
   1  -3  16   78.52    5.59
   1   3  16   57.64    5.87
   1   3  16   70.63    5.02
   1   3  16   66.38    5.57
   1  -3  17    9.84    3.24
   1   3  17    8.36    4.33
   1  -3  18   -0.90    3.09
   1   3  18    3.80    3.57
   1  -3  18    0.28    3.38
   1   3  19    2.48    3.26
   1  -3  19    6.52    2.91
   1  -3  20   -0.14    2.48
  -1  -5  18    0.36    2.52
  -1  -5  18   -6.80    3.16
  -1   5  18    0.83    2.89
  -1   5  18    2.78    3.31
  -1   5  17    8.46    3.42
  -1  -5  17    0.16    2.94
  -1  -5  17    6.07    3.50
  -1   5  17    7.55    3.78
  -1  -5  16   25.20    4.10
  -1   5  16   28.30    4.02
  -1  -5  16   22.29    3.48
  -1   5  16   20.43    4.45
  -1   5  15   -5.68    3.84
  -1  -5  15   -0.18    3.38
  -1  -5  15    4.26    3.84
  -1   5  15   -4.94    4.16
  -1   5  14    5.77    3.90
  -1  -5  14    7.76    4.23
  -1   5  14    1.95    4.25
  -1  -5  13  229.93   11.72
  -1   5  13  192.65   11.91
  -1   5  13  223.86   11.65
  -1  -5  13  210.73   11.65
  -1  -5  12    5.49    4.11
  -1   5  12    6.08    3.87
  -1   5  12   -0.54    4.45
  -1  -5  12    9.39    3.82
  -1   5  11   47.55    4.66
  -1  -5  11   47.47    4.78
  -1  -5  11   41.32    3.09
  -1   5  11   39.84    5.15
  -1  -5  11   47.73    4.74
  -1  -5  10    5.95    3.88
  -1   5  10    2.33    1.96
  -1   5  10    1.25    3.59
  -1  -5  10    3.28    2.08
   1  -5 -10    3.83    1.86
  -1   5  10    0.25    4.17
  -1  -5  10    2.11    1.90
  -1  -5  10    0.94    3.78
  -1  -5   9   28.00    4.20
  -1   5   9   38.06    4.07
   1  -5  -9   33.65    2.69
  -1  -5   9   33.97    2.92
  -1  -5   9   27.83    2.47
  -1   5   9   31.69    4.74
  -1  -5   9   29.92    4.22
  -1  -5   8   13.29    3.74
  -1   5   8   13.24    3.42
   1  -5  -8   12.22    2.28
  -1  -5   8   13.49    2.49
  -1  -5   8    5.89    1.68
  -1   5   8    9.62    4.06
  -1  -5   8    8.33    3.60
  -1  -5   8    6.96    2.29
   1   5  -7   24.03    2.49
  -1   5   7   27.98    3.53
  -1  -5   7   31.12    3.91
   1  -5  -7   30.45    2.83
  -1   5   7   29.14    4.18
  -1  -5   7   30.98    3.88
  -1   5   6   20.82    3.47
  -1  -5   6   15.30    3.32
   1   5  -6   16.59    2.44
  -1   5   6   19.30    3.17
  -1  -5   6   20.75    2.75
   1  -5  -6   19.20    2.65
  -1   5   6   18.70    3.96
  -1  -5   6   17.95    3.49
   1   5  -5   33.23    3.07
  -1   5   5   38.50    3.90
  -1  -5   5   33.19    3.77
  -1  -5   5   42.50    3.38
  -1   5   5   36.54    2.64
  -1   5   5   41.06    4.27
  -1   5   5   40.72    3.51
   1   5  -4   87.81    5.29
  -1   5   4   92.82    5.81
  -1  -5   4   92.85    5.43
  -1   5   4   87.45    5.02
   1  -5  -4  102.68    5.39
  -1  -5   3   46.30    3.83
  -1   5   3   51.35    4.17
  -1  -5   3   49.62    3.86
  -1   5   3   49.52    3.36
   1  -5  -3   56.33    3.81
  -1   5   2   19.98    3.35
   1  -5  -2   14.12    1.82
  -1   5   2   17.28    2.64
  -1  -5   2    9.55    2.74
   1   5  -2   16.68    2.77
   1   5  -2   13.34    1.73
  -1  -5   2   15.41    1.53
  -1  -5   2   18.29    2.91
   1  -5  -2   21.78    2.86
  -1   5   2   20.53    2.36
   1  -5  -1    6.16    2.69
  -1   5   1    4.97    2.19
  -1  -5   1    9.24    2.76
  -1  -5   1    5.46    2.44
  -1   5   1    8.44    3.14
   1   5  -1    6.64    1.86
   1  -5  -1    6.69    1.94
  -1   5   1   10.62    2.25
   1   5  -1    9.05    2.91
   1  -5   0   10.70    2.71
  -1  -5   0    9.54    2.71
  -1   5   0   10.39    3.03
  -1  -5   0    4.47    2.31
  -1   5   0    6.23    2.08
   1   5   0    6.40    2.97
   1  -5   0    5.75    2.25
   1   5   0    9.18    2.10
  -1  -5  -1    6.30    2.70
   1  -5   1    5.96    2.71
   1   5   1    4.10    2.12
   1   5   1    9.46    3.05
   1  -5   1    5.68    2.37
  -1   5  -1    7.15    2.85
  -1  -5  -1    8.05    2.10
   1   5   1    3.84    2.17
  -1   5  -1   10.23    1.99
   1   5   2   40.68    3.06
  -1  -5  -2   46.09    3.53
   1  -5   2   43.68    3.53
  -1  -5  -2   37.55    2.71
   1  -5   2   41.14    3.44
   1   5   2   39.30    3.77
  -1   5  -2   39.85    3.59
  -1   5  -2   33.86    2.61
   1   5   2   41.33    3.24
   1  -5   3    0.30    2.77
  -1  -5  -3    2.96    2.58
   1   5   3    1.57    2.00
   1  -5   3    0.22    2.72
   1   5   3    6.97    2.62
   1   5   3    5.64    3.11
   1  -5   3   -0.68    3.00
   1   5   4    5.02    3.24
  -1   5  -4    2.42    2.52
   1   5   4    1.32    1.78
  -1  -5  -4    2.43    2.54
   1  -5   4    3.14    2.64
   1   5   4    0.42    3.39
  -1  -5  -4    0.94    1.84
   1  -5   4    5.46    3.28
  -1   5  -5   93.52    5.59
   1  -5   5   96.27    5.96
   1   5   5   95.53    6.00
   1   5   5   99.96    5.29
   1  -5   5  109.21    5.75
   1   5   5   94.76    6.35
   1  -5   5   97.44    6.22
   1   5   5   99.31    5.85
  -1   5  -6    4.35    2.27
   1  -5   6   -1.78    3.19
   1   5   6    4.36    2.83
  -1  -5  -6    6.89    2.41
   1  -5   6    7.19    2.63
   1   5   6    7.78    3.75
   1  -5   6    3.11    3.51
   1   5   7    5.27    3.04
   1  -5   7    5.48    3.34
  -1   5  -7    3.38    2.11
  -1  -5  -7    0.85    2.29
   1  -5   7    0.14    1.55
   1   5   7   -1.60    3.56
   1  -5   7    1.35    3.67
   1  -5   8    4.41    3.53
   1   5   8    1.67    3.30
  -1   5  -8    2.89    1.91
  -1  -5  -8    3.38    2.19
   1  -5   8    5.65    2.44
   1   5   8    4.90    3.82
   1  -5   8    1.67    1.74
   1  -5   8   -1.21    3.54
   1   5   9   13.48    3.66
   1  -5   9   13.13    3.95
   1  -5   9   14.63    2.41
  -1  -5  -9   14.64    2.29
   1   5   9    8.03    4.12
   1  -5   9    9.66    1.98
   1  -5   9   11.04    3.76
   1  -5  10   18.05    4.10
   1   5  10   12.12    2.37
   1   5  10   17.90    3.89
  -1  -5 -10   17.80    2.16
   1  -5  10   17.95    2.44
   1  -5  10   13.77    2.27
   1   5  10   15.17    4.33
   1  -5  10   17.24    3.92
   1  -5  11   46.51    4.97
   1  -5  11   48.39    3.30
   1  -5  11   46.65    3.39
   1   5  11   47.77    5.18
   1   5  11   49.62    4.73
   1  -5  11   50.69    4.84
   1  -5  12    1.06    4.05
   1   5  12    4.30    3.91
   1  -5  12    6.42    2.35
   1   5  12    5.58    4.27
   1  -5  12    6.93    3.87
   1  -5  13   64.05    5.63
   1   5  13   55.65    5.79
   1  -5  13   62.02    5.24
   1   5  13   64.94    5.41
   1  -5  14    5.43    4.05
   1   5  14   -1.05    3.81
   1   5  14   -1.65    4.35
   1  -5  15   -2.74    4.04
   1   5  15    3.01    3.72
   1  -5  15    0.09    3.30
   1   5  15   -3.51    4.02
   1  -5  16    0.96    3.84
   1  -5  16   -0.51    3.12
   1   5  16    3.59    3.64
   1   5  16   -2.81    3.94
   1  -5  17    1.34    2.81
   1  -5  17    2.96    3.45
   1   5  17   -3.78    3.42
   1   5  17   -0.38    3.58
   1  -5  18    4.16    2.58
   1   5  18    1.23    3.00
   1   5  18    3.96    3.39
  -1  -7  14    5.06    3.29
  -1  -7  14    0.08    2.71
  -1   7  14    3.01    3.08
  -1   7  14   -5.32    3.32
  -1   7  13    5.46    3.31
  -1  -7  13    9.43    3.54
  -1   7  13    0.97    3.53
  -1   7  12    2.45    3.40
  -1  -7  12    0.30    3.62
  -1   7  12   -0.13    3.66
  -1  -7  12   -2.34    3.41
  -1   7  11    3.64    3.43
  -1  -7  11   14.81    3.79
  -1   7  11    3.43    3.97
  -1  -7  11    7.25    3.74
  -1  -7  10   47.79    3.62
  -1   7  10   44.43    5.20
  -1  -7  10   46.30    4.88
   1  -7  -9    6.05    2.38
  -1  -7   9    6.09    2.68
  -1   7   9   -1.50    4.25
  -1  -7   9   -0.95    3.94
  -1   7   8   11.57    3.54
  -1  -7   8    4.90    3.71
  -1  -7   8    7.75    2.86
   1  -7  -8    1.74    2.51
  -1   7   8   11.39    4.33
  -1  -7   8    3.31    3.85
  -1  -7   7    2.67    3.62
  -1   7   7    0.10    3.39
   1  -7  -7    2.08    2.62
  -1   7   7    5.80    4.27
  -1  -7   7    1.51    3.92
  -1   7   6    4.47    3.25
  -1  -7   6    1.75    3.45
  -1  -7   6   -0.44    3.09
   1  -7  -6   -3.71    2.89
  -1   7   6    2.84    4.20
  -1  -7   6    2.13    3.63
  -1   7   5   20.93    3.50
  -1  -7   5   16.89    3.54
  -1  -7   5   28.98    3.58
  -1   7   5   15.99    4.50
  -1  -7   5   27.40    4.10
  -1  -7   4    2.07    3.02
  -1   7   4   -1.64    2.94
   1  -7  -4    4.87    3.07
  -1  -7   4    5.38    3.09
  -1   7   4    3.39    4.11
  -1  -7   4    4.23    3.37
  -1   7   3    5.07    2.82
  -1  -7   3    1.20    2.89
   1  -7  -3    6.36    3.23
  -1  -7   3    8.75    3.26
  -1   7   3    1.36    4.04
  -1  -7   2    8.92    3.44
   1  -7  -2   10.97    3.30
  -1  -7   2    7.17    2.76
  -1   7   2   11.35    3.92
  -1   7   2    8.78    2.68
   1  -7  -2    9.86    2.73
  -1  -7   2    7.99    3.32
  -1  -7   1   11.26    3.53
   1  -7  -1   12.52    3.43
  -1   7   1    7.25    2.43
  -1   7   1    8.66    3.81
  -1  -7   1    4.73    3.06
   1  -7  -1   10.64    2.87
  -1  -7   0   20.95    3.45
   1  -7   0   19.74    3.53
  -1   7   0   18.64    3.95
   1  -7   0   15.60    3.08
  -1  -7   0   10.08    2.99
   1  -7   1   84.58    5.53
  -1   7  -1   74.67    5.57
  -1  -7  -1   71.36    5.08
   1  -7   1   70.21    5.34
   1   7   2   -0.87    2.49
   1  -7   2    1.11    2.59
   1  -7   2    3.38    3.40
  -1  -7  -2    4.75    3.20
  -1  -7  -2   -0.11    1.83
   1  -7   2   -0.75    3.15
  -1  -7  -2    0.95    2.55
   1   7   3    1.04    2.70
  -1   7  -3   -0.26    3.13
   1  -7   3    2.20    2.67
  -1  -7  -3    4.07    3.15
   1  -7   3   -1.28    3.38
   1   7   3    0.97    4.23
   1   7   4   -4.05    2.96
  -1   7  -4    2.40    3.12
   1  -7   4    0.23    2.95
   1  -7   4    0.64    3.25
  -1  -7  -4    0.78    2.93
   1   7   4    2.60    3.91
   1  -7   4   -0.72    3.50
   1  -7   5    9.75    3.26
   1   7   5    2.52    3.11
   1  -7   5   14.48    3.23
   1   7   5    9.33    4.28
   1  -7   5    4.97    3.72
   1   7   6   25.97    3.70
   1  -7   6   23.09    3.81
   1  -7   6   29.19    3.60
  -1  -7  -6   32.70    3.40
   1   7   6   20.35    4.60
   1  -7   6   33.76    4.42
   1  -7   7    4.96    3.62
   1   7   7    5.86    3.47
  -1  -7  -7    4.39    2.69
   1   7   7    8.70    4.23
   1  -7   7    6.23    3.88
   1   7   8    3.97    3.47
   1  -7   8    0.67    3.52
   1  -7   8    1.00    2.80
  -1  -7  -8    1.92    2.57
   1   7   8    0.91    4.10
   1  -7   8   -0.12    3.87
   1  -7   9    7.57    3.74
   1   7   9    2.35    2.30
   1  -7   9    9.69    2.76
  -1  -7  -9   -0.20    2.36
   1   7   9    6.56    4.16
   1  -7   9    2.52    3.82
   1  -7  10   13.43    2.73
   1   7  10    7.72    4.11
   1  -7  10   11.31    3.95
   1   7  11   15.26    3.93
   1  -7  11   19.16    2.32
   1   7  11   11.16    4.03
   1  -7  11   18.15    3.82
   1  -7  12    1.49    3.56
   1   7  12    0.85    3.44
   1   7  12    0.38    3.63
   1  -7  12    2.24    3.29
   1   7  13    7.96    3.38
   1  -7  13    6.86    3.53
   1   7  13   -0.83    3.48
   1  -7  13   10.24    3.26
   1   7  14    3.51    3.11
   1  -7  14    4.28    2.71
   1  -7  14    0.99    3.20
   1   7  14    0.22    3.18
  -1   9   7   -1.27    3.14
  -1  -9   6   -2.09    2.39
  -1   9   6   -0.77    3.21
  -1  -9   5    7.83    2.57
   1  -9  -5    7.79    2.46
  -1  -9   4    1.61    2.66
   1  -9  -4    3.03    2.47
  -1   9   4   -0.93    3.32
  -1  -9   3    0.42    2.75
  -1   9   3    1.42    3.40
   1  -9  -2    2.71    2.76
  -1  -9   2    2.80    2.87
   1   9  -2   -1.83    3.63
  -1   9   2    7.66    3.65
  -1  -9   1    2.31    2.73
   1  -9  -1    4.29    2.73
  -1   9   1    1.96    3.53
   1   9  -1    3.19    3.70
   1  -9   0   11.29    2.96
  -1  -9   0   11.18    2.88
  -1   9   0    5.81    3.69
   1   9   0   -0.12    3.55
   1  -9   1    4.29    2.78
  -1  -9  -1    2.36    2.73
  -1   9  -1    2.59    3.71
   1   9   1   -2.43    3.56
  -1  -9  -2    1.57    2.68
   1  -9   2    3.50    2.74
  -1   9  -2   -2.33    3.69
   1   9   2   -1.32    3.46
   1  -9   3    6.64    2.78
  -1  -9  -3    9.89    2.71
   1   9   3    3.86    3.50
   1  -9   3    7.65    2.71
  -1  -9  -4    2.74    2.46
   1  -9   4   -1.55    2.64
   1   9   4    8.62    3.47
   1  -9   4    4.71    2.73
   1  -9   5   -2.65    2.55
  -1  -9  -5   -0.29    2.34
   1   9   5    1.22    3.14
   1  -9   5    1.37    2.77
   1   9   6    2.17    3.11
   1  -9   6    4.01    2.78
   1   9   7    6.67    3.14
  -2   0  21    1.34    2.76
  -2   0  20   -1.26    3.05
  -2   0  19    0.93    3.25
  -2   0  18    4.32    3.37
  -2   0  17    0.51    3.39
  -2   0  17    1.12    3.88
  -2   0  16   21.23    3.61
  -2   0  16   21.40    2.73
  -2   0  16   22.33    4.41
  -2   0  16   19.55    4.06
  -2   0  16   23.17    4.53
  -2   0  15    4.28    3.21
  -2   0  15    2.28    2.42
  -2   0  15    2.50    3.79
  -2   0  15    3.03    3.89
  -2   0  15   -2.52    4.18
  -2   0  14   43.22    4.10
  -2   0  14   55.17    3.74
  -2   0  14   47.27    4.25
  -2   0  14   48.47    4.36
  -2   0  14   52.22    3.68
  -2   0  14   48.58    4.82
  -2   0  14   49.55    4.63
  -2   0  13   -1.49    2.93
  -2   0  13    0.45    2.42
  -2   0  13    0.59    2.33
  -2   0  13   -0.07    2.97
  -2   0  13   -1.37    3.25
  -2   0  13    2.03    3.53
  -2   0  13   -0.23    3.34
  -2   0  12   32.70    3.42
  -2   0  12   31.78    3.10
  -2   0  12   41.55    3.57
  -2   0  12   40.60    3.63
  -2   0  12   40.95    4.09
  -2   0  12   39.42    3.91
  -2   0  12   35.26    3.07
  -2   0  11    0.36    2.51
  -2   0  11    0.56    2.17
  -2   0  11   -0.31    2.61
  -2   0  11    3.39    3.20
  -2   0  11   -0.05    2.74
  -2   0  11    2.08    3.14
  -2   0  11    3.52    3.24
  -2   0  11   -3.18    2.75
  -2   0  10   30.63    3.01
  -2   0  10   30.28    3.09
  -2   0  10   35.31    3.29
  -2   0  10   29.25    3.23
  -2   0  10   30.08    3.69
  -2   0  10   31.27    2.74
  -2   0  10   27.52    3.60
  -2   0  10   32.93    3.75
  -2   0   9    2.05    2.09
  -2   0   9    1.35    2.50
  -2   0   9    3.67    3.02
  -2   0   9    2.87    2.69
  -2   0   9   -0.24    2.63
  -2   0   9    2.77    3.36
  -2   0   9    1.01    3.09
  -2   0   8 1805.95   84.43
  -2   0   8 1800.10   84.56
  -2   0   8 1803.53   84.43
  -2   0   8 1759.71   84.42
  -2   0   8 1779.05   84.50
  -2   0   8 1767.07   84.48
  -2   0   7   -1.31    2.00
  -2   0   7   -1.78    1.91
   2   0  -7    0.31    1.61
   2   0  -7    1.09    0.96
  -2   0   7    1.09    1.92
  -2   0   7    0.13    2.47
  -2   0   7    0.40    2.49
  -2   0   7    0.03    1.96
  -2   0   7   -0.31    2.58
  -2   0   6  291.02   13.59
  -2   0   6  266.37   13.56
   2   0  -6  280.81   13.52
  -2   0   6  291.02   13.72
  -2   0   6  276.41   13.71
  -2   0   6  274.89   13.47
  -2   0   6  303.81   13.72
  -2   0   5   -0.11    1.64
  -2   0   5   -0.24    1.77
   2   0  -5    0.70    0.60
   2   0  -5   -0.87    0.99
   2   0  -5    0.72    0.96
   2   0  -5    0.20    1.61
  -2   0   5    1.23    2.18
  -2   0   5    0.28    2.19
  -2   0   4 2139.17   99.60
   2   0  -4 2107.81   99.59
   2   0  -4 2120.26   99.64
  -2   0   4 2111.68   99.71
  -2   0   4 2056.83   99.68
   2   0  -3   -0.58    1.23
  -2   0   3   -0.88    0.92
   2   0  -3   -0.09    0.92
  -2   0   2   77.26    3.64
   2   0  -2   72.41    3.64
  -2   0   1    0.65    0.57
  -2   0   0  119.51    5.66
   2   0   1    1.25    0.56
   2   0   2  207.25    9.62
  -2   0  -2  195.87    9.63
   2   0   2  205.91    9.64
   2   0   3    0.64    1.03
  -2   0  -3   -0.31    0.95
   2   0   3    0.63    1.04
   2   0   4 3006.82  142.77
  -2   0  -4 3009.19  142.76
   2   0   4 3005.21  142.78
  -2   0  -4 2985.04  142.72
   2   0   4 3221.23  142.88
   2   0   4 3175.70  142.86
   2   0   4 3166.02  142.85
   2   0   5   -1.12    1.93
   2   0   5    2.46    1.78
  -2   0  -5    0.64    1.13
   2   0   5   -0.59    2.12
   2   0   5    0.39    2.13
   2   0   5   -1.49    2.41
   2   0   6   11.74    2.14
   2   0   6    9.25    1.94
   2   0   6    8.92    2.02
   2   0   6    8.01    2.32
   2   0   6   12.59    2.44
   2   0   6   11.15    1.76
   2   0   6   10.02    2.72
   2   0   7   -0.56    1.94
   2   0   7    0.52    2.16
   2   0   7    0.20    2.04
   2   0   7    0.84    2.66
   2   0   7    1.47    2.61
   2   0   7   -0.99    1.75
   2   0   7   -1.32    1.44
   2   0   7    1.01    1.98
   2   0   7   -0.07    2.37
   2   0   8 1576.72   78.15
   2   0   8 1652.74   78.17
   2   0   8 1702.24   78.31
   2   0   8 1614.55   78.23
   2   0   8 1693.39   78.05
   2   0   8 1679.13   78.18
   2   0   8 1663.34   78.22
   2   0   8 1636.51   78.09
   2   0   9    2.45    2.41
   2   0   9   -6.43    3.03
   2   0   9    2.45    2.52
   2   0   9   -1.14    2.97
   2   0   9    0.21    1.50
   2   0   9    0.49    1.83
   2   0   9   -1.42    3.09
   2   0   9    1.58    2.73
   2   0  10   15.77    2.74
   2   0  10   14.72    2.53
   2   0  10   17.88    3.05
   2   0  10   17.93    3.27
   2   0  10   16.54    3.52
   2   0  10   18.49    2.92
   2   0  10   17.86    3.27
   2   0  11    1.39    2.47
   2   0  11    0.49    2.52
   2   0  11    2.35    2.56
   2   0  11    2.70    3.15
   2   0  11    0.11    2.85
   2   0  11   -2.08    3.41
   2   0  11   -2.50    3.16
   2   0  11   -0.97    2.88
   2   0  12  138.80    7.48
   2   0  12  142.58    7.55
   2   0  12  143.43    7.65
   2   0  12  142.25    7.68
   2   0  12  130.29    7.73
   2   0  12  141.13    7.44
   2   0  12  143.01    7.92
   2   0  13   -1.15    2.66
   2   0  13   -0.42    2.74
   2   0  13    0.26    2.79
   2   0  13   -1.77    2.97
   2   0  13   -0.41    3.15
   2   0  13   -1.28    3.36
   2   0  13    0.89    3.54
   2   0  14   18.64    2.87
   2   0  14   17.80    3.21
   2   0  14   18.95    3.57
   2   0  14   17.57    3.74
   2   0  14   15.95    3.67
   2   0  14   18.81    4.09
   2   0  15    3.21    2.56
   2   0  15   -3.09    3.14
   2   0  15   -5.03    3.45
   2   0  15   -3.47    3.69
   2   0  16   38.14    4.18
   2   0  16   50.07    4.48
   2   0  16   43.39    4.68
   2   0  17   -0.17    3.32
   2   0  17   -2.98    4.02
   2   0  18    4.32    3.37
   2   0  18   15.95    3.89
   2   0  19   -5.14    3.32
   2   0  20    1.77    3.00
   2   0  21   -3.29    2.71
  -2   2  20    8.70    3.61
  -2  -2  20   10.33    2.91
  -2  -2  19    1.20    2.89
  -2   2  19    2.06    2.93
  -2   2  19    6.38    3.68
  -2  -2  18    5.26    3.24
  -2   2  18    4.54    3.80
  -2   2  18    2.98    3.34
  -2   2  17   -1.16    3.78
  -2  -2  17    2.64    3.23
  -2   2  17    2.39    3.33
  -2  -2  17    6.42    3.31
  -2  -2  17    2.96    3.43
  -2  -2  16   45.86    4.32
  -2   2  16   48.17    4.71
  -2  -2  16   36.23    4.17
  -2   2  16   40.84    5.11
  -2   2  16   52.24    4.32
  -2   2  16   48.28    4.48
  -2  -2  16   37.25    4.31
  -2  -2  15   13.99    3.37
  -2   2  15   13.84    3.82
  -2   2  15   13.90    4.25
  -2  -2  15   12.60    3.52
  -2   2  15   14.40    3.55
  -2   2  15   12.79    4.64
  -2  -2  15   13.92    3.62
  -2  -2  14   26.47    3.57
  -2   2  14   24.96    3.79
  -2  -2  14   24.11    3.55
  -2   2  14   27.32    4.42
  -2   2  14   30.95    3.65
  -2   2  14   28.64    4.78
  -2  -2  14   26.49    3.67
  -2  -2  14   30.45    3.83
  -2  -2  14   20.70    3.55
  -2   2  13   98.45    5.75
  -2  -2  13   98.54    5.75
  -2  -2  13   88.30    5.59
  -2   2  13   78.97    6.09
  -2  -2  13   93.02    5.56
  -2  -2  13   87.11    5.60
  -2   2  13   91.93    5.47
  -2   2  13   88.09    5.65
  -2  -2  13   82.89    5.51
  -2   2  13   95.98    6.38
  -2  -2  13   77.02    5.61
  -2  -2  12   16.80    3.13
  -2   2  12   23.75    3.43
  -2   2  12   23.19    3.39
  -2  -2  12   23.53    3.40
  -2   2  12   21.76    3.71
  -2  -2  12   24.30    3.19
  -2  -2  12   21.94    2.71
  -2  -2  12   17.23    3.18
  -2  -2  12   24.36    3.32
  -2   2  12   23.25    4.14
  -2  -2  12   22.54    3.32
  -2   2  12   23.50    3.11
  -2   2  11   39.44    3.55
  -2  -2  11   34.17    3.69
   2  -2 -11   35.05    2.22
   2   2 -11   45.40    2.86
   2  -2 -11   31.88    2.43
  -2  -2  11   34.77    3.52
  -2   2  11   36.79    3.87
  -2  -2  11   41.99    3.45
  -2   2  11   38.33    3.36
  -2  -2  11   37.70    3.52
  -2   2  11   41.25    4.33
  -2   2  11   41.83    3.59
  -2  -2  11   37.91    3.16
  -2   2  11   46.99    4.33
  -2  -2  11   30.95    3.54
  -2   2  10   81.57    5.04
  -2  -2  10   78.95    5.13
   2  -2 -10   77.38    4.36
   2  -2 -10   82.53    4.25
   2   2 -10   89.42    4.64
  -2   2  10   79.19    4.83
  -2  -2  10   76.36    4.87
  -2   2  10   81.41    5.34
  -2  -2  10   83.06    4.91
  -2   2  10   87.13    5.53
  -2   2  10   78.68    5.04
  -2  -2  10   81.51    4.93
  -2   2  10   81.49    5.61
  -2   2   9    1.04    2.69
  -2   2   9    1.91    2.83
  -2  -2   9   -9.84    3.28
  -2   2   9    3.03    1.46
   2  -2  -9    3.17    1.38
  -2  -2   9    2.55    0.95
   2  -2  -9    2.88    1.65
   2   2  -9   -1.61    2.04
  -2  -2   9    0.56    1.19
  -2  -2   9   -1.12    2.58
  -2   2   9    2.94    3.08
  -2   2   9    8.45    3.51
  -2  -2   9    1.11    2.83
  -2  -2   9    1.86    2.68
  -2   2   9    5.41    3.39
  -2  -2   9   -1.22    2.71
  -2   2   9    3.31    2.39
  -2  -2   9    0.84    2.37
   2  -2  -8   60.17    3.27
  -2  -2   8   61.48    4.17
  -2   2   8   56.00    3.99
  -2   2   8   50.21    3.18
   2  -2  -8   55.11    3.03
  -2  -2   8   61.26    3.67
  -2  -2   8   55.89    3.14
   2   2  -8   57.96    3.62
  -2  -2   8   56.74    3.03
   2  -2  -8   65.63    3.25
  -2  -2   8   57.58    3.88
  -2   2   8   53.35    4.25
  -2  -2   8   51.16    3.79
  -2  -2   8   57.00    4.07
  -2  -2   8   49.20    3.91
  -2   2   8   64.62    4.52
  -2  -2   8   56.86    3.85
  -2   2   8   58.34    4.55
  -2   2   8   59.07    4.05
  -2  -2   7    9.82    2.85
  -2   2   7    6.16    2.43
   2  -2  -7    5.54    1.63
  -2   2   7    6.06    2.55
  -2   2   7    5.92    1.50
   2   2  -7    5.25    1.46
  -2  -2   7    6.41    2.06
   2  -2  -7    6.85    1.32
  -2  -2   7    7.72    1.58
  -2  -2   7    7.22    2.27
  -2   2   7    5.04    2.87
  -2   2   7    5.44    3.10
  -2  -2   7    6.35    2.38
  -2  -2   7    5.77    2.68
  -2  -2   7    5.56    2.40
  -2  -2   7    8.69    2.31
  -2   2   7    8.45    3.07
  -2   2   6   -1.22    2.21
  -2   2   6    4.13    2.10
  -2   2   6    0.68    2.39
  -2  -2   6   -0.64    2.56
   2  -2  -6    2.84    1.37
  -2  -2   6    2.37    2.02
   2   2  -6   -0.21    1.91
  -2  -2   6    1.03    1.45
   2   2  -6    0.50    1.42
  -2   2   6   -0.65    2.57
  -2  -2   6    0.32    2.63
  -2  -2   6    2.56    2.00
  -2   2   6    2.76    2.79
  -2  -2   6    1.25    2.03
  -2   2   6   -2.24    2.82
   2  -2  -5   40.22    2.74
  -2  -2   5   42.03    3.20
  -2   2   5   44.10    2.99
  -2   2   5   43.45    2.97
  -2  -2   5   38.76    2.94
   2  -2  -5   41.64    2.57
  -2  -2   5   40.53    2.80
  -2   2   5   44.90    3.28
  -2   2   5   40.99    3.33
  -2   2   5   42.47    3.12
  -2  -2   5   43.33    2.74
  -2   2   5   43.22    3.35
  -2  -2   5   43.76    3.39
  -2   2   4    5.14    2.08
   2  -2  -4    6.56    1.83
   2   2  -4    5.42    1.66
  -2   2   4    7.39    2.14
  -2   2   4    6.95    1.23
  -2  -2   4    7.10    2.08
  -2   2   4    6.90    1.87
  -2  -2   4    2.11    1.91
  -2  -2   4    4.22    1.63
  -2   2   4    7.96    2.36
  -2   2   4    7.45    2.10
  -2  -2   4    3.50    1.71
  -2   2   4    8.00    1.52
  -2  -2   4    5.06    2.48
  -2   2   4    8.93    2.44
  -2   2   3   24.25    1.84
  -2   2   3   26.14    2.30
  -2  -2   3   21.89    2.06
  -2  -2   3   24.74    2.25
   2  -2  -3   26.68    2.06
  -2  -2   3   21.48    2.13
   2   2  -3   20.50    2.19
   2  -2  -3   23.87    2.26
  -2   2   3   26.17    2.35
  -2  -2   3   25.61    2.65
  -2   2   3   25.79    2.52
   2  -2  -2  121.80    6.06
  -2   2   2  122.06    6.12
  -2  -2   2  112.01    6.05
  -2   2   2  118.98    5.99
  -2  -2   2  122.59    6.09
   2   2  -2  112.58    6.09
  -2  -2   2  124.94    6.22
   2  -2  -2  125.01    6.15
  -2   2   2  122.38    6.09
  -2  -2   2  123.85    6.23
  -2   2   1 1576.46   74.16
   2  -2  -1 1564.88   74.17
  -2  -2   1 1551.26   74.18
   2  -2  -1 1598.60   74.19
   2   2  -1 1534.21   74.18
  -2  -2   1 1561.70   74.20
  -2   2   1 1604.00   74.16
  -2   2   0  316.75   14.70
   2   2   0  319.48   14.70
   2  -2   0  298.87   14.72
  -2  -2   0  307.51   14.72
   2  -2   0  295.25   14.67
  -2  -2   0  301.75   14.68
  -2   2  -1  748.77   35.85
  -2  -2  -1  777.25   35.85
   2  -2   1  760.60   35.85
   2  -2   1  763.16   35.82
   2   2   1  770.77   35.86
   2  -2   1  729.46   35.85
   2   2   1  747.99   35.81
  -2  -2  -2  267.60   12.83
   2  -2   2  248.07   12.82
  -2   2  -2  266.70   12.83
   2  -2   2  266.45   12.90
  -2  -2  -2  271.43   12.85
   2  -2   2  274.13   12.85
   2   2   2  273.30   12.89
   2   2   2  270.06   12.85
   2   2   2  266.37   12.84
   2  -2   2  264.44   12.90
  -2   2  -3 2138.52  102.16
  -2  -2  -3 2153.57  102.17
   2  -2   3 2079.40  102.17
  -2  -2  -3 2205.85  102.18
   2   2   3 2216.96  102.21
   2  -2   3 2187.82  102.17
   2  -2   3 2179.79  102.21
   2   2   3 2146.20  102.19
   2   2   3 2166.21  102.21
   2  -2   3 2205.85  102.24
   2   2   4   61.35    3.51
   2  -2   4   52.33    3.64
   2  -2   4   60.03    3.35
   2   2   4   59.36    3.66
  -2  -2  -4   59.08    3.40
  -2  -2  -4   53.22    3.35
  -2   2  -4   53.43    3.30
   2   2   4   60.33    3.44
  -2   2  -4   56.33    3.54
   2  -2   4   50.11    3.34
   2   2   4   64.89    3.24
   2   2   4   69.23    3.75
   2   2   4   61.39    3.66
   2  -2   4   61.34    3.83
   2   2   4   63.26    3.80
  -2  -2  -5   71.82    3.86
   2   2   5   69.56    4.07
   2  -2   5   73.05    4.14
   2   2   5   75.01    4.08
   2  -2   5   70.18    3.78
   2  -2   5   61.98    3.81
  -2  -2  -5   70.76    3.84
   2   2   5   72.48    3.89
  -2   2  -5   71.28    4.01
   2  -2   5   67.84    4.08
   2   2   5   75.17    4.25
   2   2   5   72.43    3.83
   2  -2   5   63.98    3.85
   2   2   5   74.24    4.38
   2  -2   5   72.08    4.34
   2   2   5   70.85    4.18
   2  -2   6  162.34    8.66
   2   2   6  176.61    8.59
  -2  -2  -6  168.96    8.36
  -2   2  -6  161.25    8.51
   2  -2   6  167.70    8.55
   2   2   6  185.72    8.72
   2  -2   6  169.29    8.45
   2  -2   6  169.27    8.43
   2  -2   6  183.54    8.78
   2  -2   6  167.00    8.50
   2   2   6  164.39    8.65
   2   2   6  189.96    8.81
   2   2   7    2.53    2.40
   2   2   7    3.06    1.67
   2   2   7    5.76    2.70
   2  -2   7    5.25    2.75
  -2  -2  -7    5.52    1.54
   2  -2   7    6.25    1.64
   2  -2   7    3.49    2.10
  -2  -2  -7    5.64    1.30
   2   2   7    2.96    2.71
   2   2   7    3.50    3.14
   2  -2   7    2.73    2.32
   2  -2   7    2.59    2.16
   2  -2   7    5.13    2.82
   2  -2   7    2.36    2.20
   2   2   7    1.73    2.25
   2   2   8    8.97    2.89
   2  -2   8    6.33    2.97
   2   2   8    7.36    1.92
   2   2   8    6.23    2.74
   2  -2   8    5.83    1.54
  -2  -2  -8    5.69    1.26
   2  -2   8    5.01    0.87
   2  -2   8    4.55    2.13
  -2  -2  -8    6.40    1.50
  -2   2  -8    7.43    2.09
   2   2   8   14.36    2.96
   2  -2   8    7.51    2.91
   2  -2   8    9.88    2.49
   2  -2   8    7.42    2.56
   2  -2   8    7.60    2.46
   2   2   8    8.08    2.37
   2   2   8   10.79    3.43
   2  -2   9   88.36    5.27
   2   2   9   91.41    5.14
   2   2   9   81.80    4.51
  -2  -2  -9   71.40    4.27
  -2  -2  -9   84.51    4.31
  -2   2  -9   88.61    4.77
   2  -2   9   87.29    4.92
   2   2   9   89.99    4.94
   2   2   9   95.86    5.32
   2  -2   9   79.10    4.94
   2  -2   9   92.16    5.00
   2   2   9   93.11    5.66
   2   2   9   95.26    5.17
   2  -2   9   88.73    5.23
   2   2  10    0.71    1.66
   2  -2  10    2.92    3.04
   2   2  10    3.16    2.79
   2   2  10    1.09    2.87
  -2   2 -10    4.49    2.00
  -2  -2 -10    5.04    1.15
   2   2  10    0.22    3.08
   2   2  10   -0.67    2.61
   2  -2  10   -0.78    2.75
   2  -2  10    3.27    2.55
   2  -2  10    0.81    2.53
   2  -2  10    3.48    2.91
   2   2  10    0.63    3.62
   2   2  11   26.57    3.20
   2   2  11   23.87    3.37
   2  -2  11   19.55    3.33
  -2  -2 -11   20.90    1.59
  -2   2 -11   22.86    2.28
   2  -2  11   22.58    3.04
   2   2  11   15.65    3.43
   2   2  11   20.94    3.00
   2  -2  11   21.07    2.95
   2   2  11   25.30    4.01
   2  -2  11   17.24    2.99
   2  -2  11   20.37    2.95
   2  -2  11   17.12    2.77
   2  -2  12   42.20    3.89
   2   2  12   34.85    3.82
   2   2  12   41.56    3.83
   2  -2  12   42.44    3.69
   2   2  12   41.98    4.06
   2  -2  12   38.50    3.72
   2  -2  12   37.32    3.52
   2   2  12   40.62    4.58
   2  -2  12   32.01    3.33
   2   2  12   37.87    3.57
   2  -2  12   31.46    3.20
   2   2  13   13.00    3.32
   2  -2  13   16.05    3.08
   2   2  13   14.65    3.41
   2  -2  13   15.44    3.33
   2  -2  13   11.68    3.43
   2   2  13   13.24    3.71
   2  -2  13   13.85    2.60
   2  -2  13   15.44    3.27
   2  -2  13    9.92    2.98
   2   2  13   17.55    4.44
   2   2  13   16.58    3.21
   2   2  14    8.62    3.54
   2   2  14   10.52    3.49
   2  -2  14    7.54    3.12
   2  -2  14    3.84    3.25
   2   2  14    3.26    4.05
   2  -2  14    7.29    3.45
   2  -2  14   10.00    3.42
   2   2  14    7.68    3.33
   2  -2  14    6.56    3.04
   2   2  15   57.24    4.89
   2  -2  15   62.65    4.63
   2  -2  15   59.67    4.72
   2  -2  15   63.25    4.89
   2   2  15   53.34    5.42
   2   2  15   58.69    4.81
   2  -2  15   49.79    4.53
   2   2  16  119.58    7.13
   2  -2  16  104.85    6.78
   2  -2  16  108.82    7.00
   2   2  16  127.29    7.04
   2  -2  16  121.38    7.03
   2  -2  16  109.72    7.07
   2   2  16   99.78    7.52
   2   2  16  128.56    7.21
   2   2  17   38.15    4.42
   2   2  17   32.77    4.22
   2  -2  17   33.68    4.04
   2  -2  17   37.68    3.86
   2  -2  17   41.51    4.32
   2   2  17   41.44    4.29
   2   2  18   36.91    4.37
   2   2  18   39.94    4.21
   2  -2  18   36.40    3.86
   2  -2  19    9.44    2.98
   2   2  19    5.09    3.66
   2   2  20   -2.53    3.38
   2  -2  20   -0.07    2.72
  -2  -4  19    1.03    2.61
  -2   4  19    5.06    3.04
  -2  -4  18    3.06    2.99
  -2   4  18    2.36    3.86
  -2  -4  17    3.73    3.57
  -2   4  17    9.06    3.71
  -2  -4  17    4.49    3.12
  -2   4  17    9.33    4.24
  -2  -4  16   -4.02    3.30
  -2  -4  16   -1.67    3.89
  -2   4  16    1.45    3.81
  -2   4  16    1.57    4.32
  -2  -4  15   12.24    3.60
  -2  -4  15   17.12    4.16
  -2   4  15    9.46    3.96
  -2   4  15    9.03    4.43
  -2  -4  14   70.74    5.12
  -2  -4  14   88.79    5.74
  -2   4  14   71.44    5.97
  -2   4  14   74.79    5.43
  -2  -4  14   74.60    5.24
  -2  -4  13  210.86    9.69
  -2  -4  13  177.65    8.94
  -2   4  13  196.54   10.02
  -2   4  13  205.23    9.60
  -2   4  12    4.79    3.61
  -2  -4  12    3.04    3.84
  -2   4  12    5.81    4.14
  -2  -4  12    6.23    2.62
  -2  -4  12    0.98    3.43
  -2  -4  12   -2.19    2.72
  -2   4  12    2.66    2.53
  -2   4  11   15.29    3.64
  -2  -4  11   18.61    4.07
  -2  -4  11   15.74    1.80
  -2   4  11   11.67    4.16
  -2  -4  11   14.45    2.58
  -2  -4  11   15.80    3.56
  -2  -4  11    6.06    2.74
  -2   4  11   13.26    2.49
  -2   4  10   47.92    3.14
  -2  -4  10   58.37    4.73
  -2  -4  10   51.23    3.19
  -2   4  10   55.17    3.47
  -2   4  10   57.75    5.02
  -2  -4  10   48.94    3.45
  -2  -4  10   51.47    4.43
  -2  -4  10   38.43    3.72
  -2   4  10   54.35    4.61
  -2   4  10   54.85    4.44
  -2  -4   9   17.40    3.74
  -2   4   9   14.29    3.27
  -2  -4   9   14.84    2.00
   2  -4  -9   12.41    1.91
  -2  -4   9   15.23    2.29
  -2   4   9   17.16    3.79
  -2  -4   9   11.05    2.59
  -2  -4   9   11.80    3.32
  -2   4   9   17.06    2.20
  -2   4   9   13.80    3.58
  -2  -4   8   57.27    4.56
   2  -4  -8   60.60    3.67
  -2  -4   8   58.06    3.57
   2  -4  -8   54.72    3.39
  -2   4   8   55.13    3.39
  -2   4   8   50.53    4.60
  -2  -4   8   49.18    3.44
  -2  -4   8   55.47    4.33
  -2   4   8   57.28    4.32
   2   4  -7  203.30   11.30
  -2   4   7  231.24   11.75
   2  -4  -7  243.90   11.61
  -2  -4   7  234.27   11.89
  -2   4   7  256.68   11.18
   2  -4  -7  245.42   11.47
   2   4  -7  236.52   11.55
  -2   4   7  237.20   12.14
  -2  -4   7  208.66   11.36
  -2   4   7  224.80   11.31
  -2  -4   7  225.47   11.84
  -2   4   7  247.48   11.84
  -2  -4   7  237.25   12.02
  -2  -4   6   13.72    3.20
   2  -4  -6   13.92    2.36
   2   4  -6    9.41    2.06
  -2   4   6   14.88    2.88
  -2   4   6   16.65    2.96
   2  -4  -6   13.76    2.21
   2   4  -6   13.69    2.25
  -2   4   6   14.02    1.54
  -2   4   6    9.41    3.48
  -2  -4   6    8.55    1.74
  -2   4   6   13.84    2.85
  -2   4   6    9.52    1.68
  -2  -4   6   12.90    3.36
  -2  -4   5   25.46    3.44
   2   4  -5   23.68    2.57
  -2   4   5   29.86    3.21
  -2   4   5   26.61    3.19
   2   4  -5   30.38    2.95
  -2   4   5   28.56    2.20
   2   4  -5   29.67    2.70
  -2  -4   5   30.94    2.89
  -2  -4   5   27.94    2.96
  -2  -4   5   25.53    2.06
  -2   4   5   23.73    3.70
  -2  -4   5   31.43    3.67
   2   4  -4   -1.48    2.27
  -2   4   4    1.58    2.74
   2  -4  -4    0.26    2.27
  -2  -4   4   -0.35    2.88
  -2   4   4    2.01    2.63
   2  -4  -4    3.03    2.31
   2   4  -4    3.76    2.35
  -2  -4   4    1.22    2.25
  -2   4   4    1.49    2.21
  -2   4   4    1.51    1.78
  -2  -4   4    0.63    2.35
  -2  -4   4    2.49    1.28
  -2  -4   4    4.94    3.15
  -2  -4   3   77.69    4.81
  -2   4   3   81.38    5.16
  -2  -4   3   91.11    5.09
   2  -4  -3   89.87    4.93
   2   4  -3   84.38    4.91
  -2  -4   3   79.67    4.92
  -2  -4   3   80.31    4.85
  -2   4   3   83.26    4.89
   2  -4  -3   88.04    4.93
  -2   4   3   84.95    4.64
  -2  -4   3   83.58    4.23
  -2   4   3   90.80    4.97
  -2  -4   3   86.34    5.19
   2   4  -2  261.50   12.90
  -2   4   2  289.60   13.06
  -2  -4   2  273.37   12.93
   2  -4  -2  251.82   12.59
   2  -4  -2  280.39   12.96
   2  -4  -2  275.96   12.92
   2   4  -2  263.80   12.92
  -2  -4   2  265.87   12.93
  -2   4   2  258.34   12.93
  -2  -4   2  263.68   12.59
  -2  -4   2  267.05   13.01
   2  -4  -2  268.42   12.78
   2   4  -2  239.83   12.57
  -2  -4   1    4.35    2.46
  -2   4   1    1.77    2.25
   2   4  -1    4.69    2.29
  -2  -4   1    1.05    2.37
  -2   4   1    1.40    2.04
   2  -4  -1    2.92    2.56
  -2   4   1    4.73    2.94
  -2  -4   1    4.88    2.36
   2   4  -1    3.17    1.68
   2   4  -1    1.68    2.59
   2  -4  -1    3.82    2.01
   2  -4  -1    5.08    2.37
  -2  -4   1    3.26    2.67
  -2   4   1    4.26    2.23
   2  -4  -1    4.93    2.36
  -2   4   0  151.30    7.80
   2  -4   0  152.98    7.81
  -2   4   0  145.30    7.75
   2   4   0  145.14    7.85
  -2  -4   0  154.92    7.90
   2  -4   0  157.26    7.88
  -2  -4   0  156.53    7.88
   2   4   0  154.41    7.92
   2  -4   0  149.21    7.64
  -2  -4   0  154.23    7.77
   2   4   0  149.06    7.59
  -2   4   0  152.71    7.69
  -2   4  -1   21.44    2.63
  -2  -4  -1   28.06    2.94
   2  -4   1   25.76    2.94
  -2   4  -1   25.02    2.71
   2   4   1   27.04    2.64
   2  -4   1   27.24    2.84
   2   4   1   23.11    3.07
  -2  -4  -1   25.67    2.77
  -2  -4  -1   26.20    2.65
   2  -4   1   21.45    2.70
  -2   4  -1   25.48    2.26
   2  -4   1   24.60    2.96
   2   4   1   28.08    2.64
  -2   4  -2   36.66    3.10
   2  -4   2   36.76    3.26
   2   4   2   38.09    3.14
  -2  -4  -2   46.21    3.29
  -2   4  -2   36.79    3.04
   2   4   2   40.10    3.41
  -2  -4  -2   36.98    2.75
   2  -4   2   37.04    3.10
  -2  -4  -2   38.03    3.17
  -2   4  -2   35.45    2.55
   2  -4   2   38.76    3.49
  -2  -4  -3    2.78    1.65
  -2   4  -3   -0.86    2.18
   2   4   3    1.92    2.18
  -2  -4  -3   -3.09    2.42
   2  -4   3   -0.58    2.56
  -2   4  -3    1.25    2.24
   2   4   3    5.43    2.43
   2   4   3    3.62    2.78
  -2  -4  -3   -0.84    2.30
   2  -4   3    5.39    2.27
   2  -4   3    1.25    2.99
  -2   4  -3   -0.07    1.53
   2   4   4    2.16    2.27
  -2  -4  -4    2.00    2.34
   2   4   4    3.61    1.78
  -2   4  -4    6.44    2.26
   2  -4   4    1.58    2.41
  -2  -4  -4    1.44    2.19
   2   4   4    4.08    2.79
   2   4   4    1.09    2.48
   2  -4   4    1.69    2.88
  -2   4  -4    1.68    1.27
  -2  -4  -4    4.44    1.60
   2  -4   4    6.91    3.01
   2   4   5   68.71    4.45
   2  -4   5   64.47    3.92
   2  -4   5   64.75    4.42
  -2   4  -5   59.34    3.88
   2  -4   5   64.79    4.03
   2  -4   5   57.13    4.07
   2   4   5   57.74    3.58
  -2   4  -5   63.82    4.12
   2   4   5   73.94    4.81
   2   4   5   60.80    3.39
   2  -4   5   67.99    4.61
   2   4   5   64.37    4.22
  -2  -4  -6    3.31    2.08
   2   4   6    9.21    2.83
   2  -4   6    6.95    2.01
   2  -4   6    8.24    3.05
   2   4   6    5.89    1.43
  -2  -4  -6    7.26    2.13
   2   4   6    5.13    2.12
   2  -4   6    6.71    2.29
   2   4   6    8.49    3.31
   2  -4   6    8.72    3.38
   2   4   6    6.19    1.63
   2   4   7   13.42    2.97
  -2   4  -7    9.60    1.94
   2  -4   7   10.60    3.26
   2   4   7   10.51    1.30
  -2  -4  -7   12.20    2.26
   2   4   7    7.34    3.48
   2   4   7    9.03    1.82
   2  -4   7    7.71    2.06
   2  -4   7   12.30    3.55
   2  -4   8   17.34    3.44
   2   4   8   22.89    3.33
  -2   4  -8   18.82    2.02
   2  -4   8   22.23    2.41
  -2  -4  -8   26.17    2.25
   2   4   8   20.51    3.68
   2  -4   8   17.41    2.40
   2   4   8   21.39    2.25
   2  -4   8   24.93    3.91
   2  -4   8   12.99    2.25
   2  -4   9    1.44    3.30
   2   4   9    1.59    1.94
   2   4   9    5.80    3.21
   2  -4   9    7.14    1.92
  -2  -4  -9    0.62    1.71
   2   4   9   -3.22    3.58
   2  -4   9    0.51    2.20
   2  -4   9    5.13    3.60
   2  -4   9    4.33    2.07
   2   4   9    1.97    2.01
   2   4  10   23.85    3.72
   2   4  10   18.29    2.29
   2  -4  10   17.68    3.83
   2  -4  10   22.16    2.20
  -2  -4 -10   19.83    2.03
   2  -4  10   18.47    2.62
   2   4  10   22.84    4.04
   2  -4  10   19.84    3.52
   2   4  10   23.29    2.46
   2  -4  10   25.77    3.98
   2  -4  10   11.49    2.41
   2   4  11   51.87    3.31
   2  -4  11   61.12    4.78
   2  -4  11   48.98    3.13
   2   4  11   58.28    4.95
   2   4  11   53.74    3.58
   2  -4  11   51.55    3.73
   2  -4  11   59.72    4.50
   2   4  11   55.19    4.56
   2  -4  12   24.34    4.32
   2   4  12   25.40    4.00
   2  -4  12   22.18    3.06
   2   4  12   23.37    4.39
   2  -4  12   29.83    3.85
   2   4  12   22.95    2.89
   2   4  13    2.20    3.79
   2  -4  13    1.32    4.03
   2  -4  13    3.08    2.91
   2   4  13   -1.00    4.23
   2   4  13    5.68    2.72
   2  -4  14    1.05    3.33
   2  -4  14   -0.42    4.06
   2   4  14    2.33    4.01
   2  -4  14    6.40    3.05
   2   4  14   -2.46    4.16
   2  -4  14    0.21    3.50
   2   4  14    1.80    2.84
   2  -4  15   99.06    6.47
   2  -4  15   86.72    5.98
   2  -4  15   87.89    5.71
   2   4  15   87.51    6.79
   2   4  15   95.54    5.60
   2  -4  15   91.47    5.99
   2   4  15   95.24    6.52
   2  -4  16   -3.64    3.16
   2   4  16    0.70    3.78
   2  -4  16    4.07    3.84
   2   4  16    0.55    4.19
   2  -4  17   -1.67    3.08
   2  -4  17    0.93    3.68
   2   4  17    2.93    3.64
   2   4  17    1.76    4.06
   2  -4  18    0.86    2.80
   2   4  18   -3.18    3.70
   2   4  19    2.49    3.17
   2  -4  19    1.69    2.55
  -2   6  16   27.08    3.54
  -2  -6  16   28.82    3.72
  -2  -6  16   13.58    3.14
  -2   6  16   13.12    3.80
  -2  -6  15    6.96    3.61
  -2   6  15    0.95    3.36
  -2  -6  15    5.84    3.17
  -2   6  15    1.01    3.65
  -2   6  14   -0.78    3.61
  -2  -6  14    4.58    3.76
  -2   6  14    0.13    4.07
  -2  -6  13  133.07    7.33
  -2  -6  13  112.81    7.12
  -2   6  13  116.88    7.11
  -2   6  12   13.95    3.85
  -2  -6  12   12.14    4.00
  -2  -6  12   10.32    3.94
  -2  -6  11    1.93    4.03
  -2   6  11    2.08    3.80
  -2  -6  11    0.63    2.07
  -2   6  11    1.39    4.33
  -2  -6  11    1.55    3.79
  -2   6  10   -0.11    3.64
  -2  -6  10   -1.25    3.95
  -2  -6  10    2.68    2.40
  -2   6  10    2.47    4.50
  -2  -6  10    0.24    3.99
  -2   6   9    0.61    3.62
  -2  -6   9   -0.20    3.87
   2  -6  -9    1.46    2.23
  -2  -6   9    4.71    2.59
  -2   6   9   -3.86    4.26
  -2  -6   9    0.81    3.89
  -2   6   8   22.71    3.89
  -2  -6   8   30.62    4.27
  -2  -6   8   27.86    3.20
   2  -6  -8   31.41    2.87
  -2   6   8   19.56    4.56
  -2  -6   8   22.17    4.37
  -2  -6   7    6.37    3.61
  -2   6   7    0.73    3.25
   2  -6  -7    3.93    2.49
  -2   6   7   -0.73    4.15
  -2  -6   7    6.16    3.71
   2  -6  -6   20.36    3.01
  -2  -6   6   23.56    3.17
  -2  -6   5    4.64    3.29
   2   6  -5    3.23    2.45
  -2   6   5    3.65    3.77
  -2  -6   5    3.00    2.79
  -2   6   5    5.95    4.00
  -2  -6   5   -0.19    3.49
  -2   6   4    4.82    2.97
  -2  -6   4    2.48    3.14
  -2   6   4    4.53    3.77
   2   6  -4    1.23    2.66
  -2  -6   4    9.75    3.06
   2  -6  -4   12.50    2.99
  -2   6   4    1.62    4.04
  -2  -6   4    3.20    3.31
   2  -6  -4    0.75    2.10
  -2  -6   3   15.17    3.36
   2  -6  -3   13.48    3.06
  -2   6   3   21.35    3.85
   2   6  -3   18.02    3.14
  -2   6   3   12.18    2.79
  -2  -6   3   12.19    3.07
  -2  -6   3   12.75    3.23
   2  -6  -2   19.98    3.22
  -2  -6   2   20.35    3.40
  -2   6   2   19.95    2.71
  -2  -6   2   11.76    2.90
  -2   6   2   19.15    3.83
  -2   6   1   15.03    3.59
   2   6  -1   17.83    3.34
  -2   6   1   17.87    2.54
  -2  -6   1   16.37    2.75
   2  -6  -1   14.60    3.20
  -2  -6   1   19.35    3.31
  -2  -6   1   14.94    1.66
  -2  -6   1   19.62    3.04
   2  -6   0   58.89    3.83
  -2  -6   0   57.77    3.90
   2   6   0   71.08    4.80
  -2   6   0   73.34    4.93
   2  -6   0   72.11    4.57
  -2  -6   0   80.82    4.72
  -2  -6   0   55.35    3.51
  -2   6   0   56.51    3.88
   2   6   0   57.11    3.78
  -2  -6   0   65.17    4.31
  -2  -6  -1   59.84    4.22
   2  -6   1   59.99    4.20
  -2  -6  -1   46.24    3.39
   2   6   1   62.54    4.57
  -2   6  -1   54.39    4.46
   2  -6   1   47.68    3.59
  -2   6  -1   46.69    3.28
   2   6   1   49.40    3.56
  -2  -6  -1   55.13    3.88
  -2  -6  -2    3.83    2.99
   2  -6   2    1.60    3.04
   2  -6   2    0.87    2.57
   2   6   2   -3.69    2.39
   2   6   2   -3.39    3.49
  -2  -6  -2    2.71    2.35
  -2  -6  -3   78.12    4.77
   2  -6   3   76.27    4.92
   2   6   3   65.95    5.24
   2  -6   3   61.87    4.55
   2   6   3   68.67    4.49
  -2  -6  -3   65.90    4.23
   2  -6   4   76.36    5.16
  -2   6  -4   75.63    5.16
   2  -6   4   91.91    5.33
  -2  -6  -4   89.69    5.20
   2   6   4   69.69    5.89
   2   6   4   78.93    5.16
   2   6   5   22.39    3.28
  -2   6  -5   19.46    3.04
   2  -6   5   19.56    3.50
   2  -6   5   20.78    3.16
   2   6   5   18.74    4.14
  -2   6  -6    0.13    2.57
   2  -6   6    5.40    2.96
  -2  -6  -6   10.04    2.79
   2   6   6    2.15    3.95
   2  -6   6    0.30    3.61
  -2   6  -7    9.21    2.41
  -2  -6  -7   11.83    2.80
   2   6   7    8.72    4.13
   2  -6   7    8.19    3.83
   2  -6   8    2.53    3.57
   2   6   8    1.25    3.50
   2  -6   8    2.15    2.72
  -2  -6  -8   -1.04    2.54
   2   6   8    0.61    4.30
   2  -6   8   -1.86    3.81
   2  -6   9    3.96    3.93
   2   6   9    0.20    3.59
  -2  -6  -9    0.06    2.29
   2  -6   9   -0.38    2.61
   2   6   9    1.29    4.14
   2  -6   9   -2.97    3.94
   2   6  10    0.89    2.30
   2  -6  10    9.15    4.01
   2   6  10    0.43    3.74
   2  -6  10    1.58    2.45
  -2  -6 -10    1.01    2.12
   2   6  10   -2.12    4.24
   2  -6  10    3.08    4.03
   2   6  11   -0.33    3.86
   2  -6  11    3.14    4.10
   2  -6  11    1.39    2.19
   2   6  11    2.70    4.31
   2  -6  11    2.17    3.99
   2  -6  12  138.94    7.93
   2   6  12  127.66    7.67
   2  -6  12  123.05    7.71
   2  -6  13    6.36    3.91
   2   6  13    4.83    3.94
   2   6  13   12.13    4.21
   2  -6  13    4.10    3.66
   2  -6  14    2.26    3.76
   2   6  14   -1.92    3.73
   2   6  14   -2.59    3.84
   2  -6  14    2.21    3.43
   2   6  15   15.75    3.76
   2  -6  15   23.10    3.36
   2  -6  15   27.88    4.00
   2   6  15   18.59    3.91
   2  -6  16   11.27    2.89
   2   6  16   21.06    3.46
   2  -6  16   18.37    3.57
   2   6  16   12.61    3.58
  -2   8  11    1.08    3.05
  -2   8  11   -0.99    3.14
  -2  -8  10    1.14    3.03
  -2   8  10   -2.58    3.13
  -2   8  10    2.82    3.44
  -2   8   9    2.44    3.14
  -2  -8   9   -1.33    3.04
  -2  -8   9   -2.64    2.37
  -2   8   9   -0.12    3.54
  -2  -8   9    1.91    3.25
  -2   8   8    2.42    3.13
  -2  -8   8   -1.74    3.06
  -2  -8   8    0.69    2.54
   2  -8  -8    0.74    2.25
  -2   8   8    4.33    3.63
  -2  -8   8    1.63    3.31
  -2   8   7    0.73    3.11
  -2  -8   7   -0.32    3.07
   2  -8  -7    0.37    2.54
  -2  -8   7    7.78    2.85
  -2   8   7    0.25    3.86
  -2  -8   7   -0.88    3.49
  -2  -8   6   27.68    3.63
   2  -8  -6   45.59    3.62
  -2   8   6   33.60    4.82
  -2  -8   6   40.23    4.35
  -2   8   6   39.76    3.92
  -2  -8   5   -1.26    2.83
  -2   8   5    3.82    2.85
  -2  -8   5    1.18    3.03
   2  -8  -5   -1.10    2.92
   2  -8  -5   -1.58    1.95
  -2   8   5   -7.45    4.23
  -2   8   4   11.00    2.88
  -2  -8   4   18.84    3.40
  -2   8   4   14.60    4.38
  -2  -8   4   12.10    3.45
  -2  -8   3   95.78    5.73
  -2  -8   3   83.16    5.83
  -2  -8   2   -0.19    3.19
   2  -8  -2   -2.15    3.16
  -2   8   2    1.33    4.19
  -2  -8   2   -3.57    3.13
  -2  -8   1   41.06    3.99
   2  -8  -1   39.83    3.97
  -2  -8   1   34.55    3.75
   2  -8  -1   34.56    3.48
   2  -8   0   36.32    3.96
   2  -8   0   32.06    3.67
  -2  -8   0   33.04    3.58
   2  -8   1    9.22    3.37
  -2  -8  -1   10.52    3.26
   2   8   1    5.61    4.23
   2  -8   1    7.96    3.14
  -2  -8  -2   13.36    3.31
   2  -8   2   12.64    3.39
   2   8   2    5.08    4.20
   2  -8   2   11.23    3.22
  -2  -8  -3    4.03    3.01
   2  -8   3    6.47    3.19
   2   8   3    7.01    4.06
   2  -8   3    5.13    3.26
   2  -8   4   71.67    4.80
  -2  -8  -4   73.03    4.63
   2   8   4   45.85    5.45
   2  -8   4   54.18    4.90
   2   8   5    0.90    2.83
   2  -8   5   -2.05    3.00
  -2  -8  -5   -0.89    2.04
   2   8   5    5.09    3.90
   2   8   6    5.67    3.10
   2  -8   6    0.76    2.90
  -2  -8  -6    3.44    2.74
   2  -8   6    4.74    2.99
  -2  -8  -6    1.42    2.25
   2   8   6    7.10    3.98
   2  -8   6    3.52    3.54
   2  -8   7   14.73    3.19
   2   8   7   14.71    3.38
  -2  -8  -7   22.00    2.85
  -2  -8  -7   15.35    2.53
   2   8   7   17.09    3.96
   2  -8   7   18.51    3.77
   2  -8   8    5.99    3.08
   2   8   8    4.41    2.34
   2   8   8   10.53    3.23
  -2  -8  -8    7.16    2.46
   2  -8   8    7.43    2.73
   2   8   8    4.70    3.70
  -2  -8  -8    3.36    2.34
   2  -8   8    8.62    3.47
   2  -8   9    3.88    3.08
   2   8   9    2.89    3.21
   2  -8   9    8.53    2.49
   2   8   9   -0.84    3.44
  -2  -8  -9    5.01    2.40
   2  -8   9    2.25    3.24
   2   8  10   16.99    3.39
   2  -8  10   11.92    3.13
  -2  -8 -10    9.91    2.51
   2   8  10   11.22    3.49
   2  -8  10   14.03    3.29
   2   8  11    2.69    3.01
   2   8  11    5.57    3.16
  -2  -8 -11    5.49    2.33
   2  -8  11   -1.52    2.87
  -3  -1  21   -1.54    2.66
  -3   1  21   -0.28    2.97
  -3  -1  20    0.47    2.88
  -3   1  20    1.99    3.22
  -3  -1  19    7.49    3.22
  -3   1  19   14.96    3.57
  -3  -1  18    3.48    3.17
  -3   1  18    0.47    2.51
  -3   1  18    5.34    3.53
  -3  -1  17   61.52    4.82
  -3   1  17   60.20    4.99
  -3  -1  17   52.24    5.11
  -3   1  17   65.47    4.54
  -3  -1  16   -4.79    3.03
  -3   1  16   -0.08    2.98
  -3  -1  16   -1.33    3.38
  -3   1  16    1.94    3.53
  -3   1  16    8.42    4.58
  -3   1  16    4.53    3.73
  -3  -1  16    2.44    4.04
  -3   1  15   43.64    4.39
  -3  -1  15   44.31    3.99
  -3  -1  15   44.39    4.17
  -3  -1  15   49.63    4.59
  -3   1  15   51.66    4.39
  -3  -1  15   48.97    4.42
  -3   1  15   46.21    5.27
  -3   1  15   42.12    4.99
  -3  -1  15   45.25    4.69
  -3   1  15   48.00    4.07
  -3  -1  14  219.25   10.70
  -3  -1  14  200.34   10.75
  -3   1  14  206.89   10.83
  -3   1  14  208.87   10.86
  -3  -1  14  207.93   10.90
  -3   1  14  193.77   11.15
  -3  -1  14  192.05   10.81
  -3   1  14  217.73   11.20
  -3   1  14  211.57   10.73
  -3  -1  14  216.59   11.00
  -3   1  14  201.81   11.14
  -3  -1  13   62.77    4.28
  -3   1  13   54.31    4.31
  -3  -1  13   58.40    4.36
  -3   1  13   58.88    4.48
  -3   1  13   57.53    4.95
  -3  -1  13   54.62    4.47
  -3  -1  13   58.44    4.44
  -3   1  13   60.30    4.26
  -3   1  13   58.81    4.93
  -3   1  13   61.12    5.09
  -3  -1  13   53.10    4.52
  -3  -1  12   17.58    2.04
  -3   1  12   24.24    3.11
  -3  -1  12   18.15    3.00
  -3   1  12   19.50    3.10
  -3   1  12   17.74    3.63
  -3  -1  12   17.89    3.14
  -3   1  12   22.95    3.90
  -3   1  12   21.51    3.19
  -3  -1  12   21.61    3.37
  -3  -1  12   18.45    3.20
  -3   1  12   19.75    3.82
  -3  -1  11    2.81    2.68
  -3  -1  11    2.90    1.79
  -3   1  11    2.66    2.70
  -3   1  11    6.41    1.93
   3   1 -11    4.66    1.44
  -3  -1  11    1.01    2.85
  -3   1  11    3.89    2.72
  -3   1  11    2.29    3.14
  -3  -1  11    7.44    3.05
  -3   1  11    6.54    3.48
  -3   1  11    5.24    3.32
  -3   1  11    1.42    2.76
  -3  -1  11    6.11    3.09
  -3  -1  10  126.49    6.78
  -3   1  10  121.70    6.74
  -3   1  10  130.59    6.43
  -3  -1  10  119.87    6.82
   3  -1 -10  138.79    6.41
   3   1 -10  141.81    6.34
   3  -1 -10  132.98    6.16
  -3   1  10  103.71    6.98
  -3   1  10  121.86    6.74
  -3   1  10  112.52    6.76
  -3  -1  10  123.78    6.82
  -3  -1  10  126.85    6.85
  -3   1  10  118.83    7.11
  -3   1  10  119.32    7.08
  -3  -1  10  118.70    6.36
  -3  -1  10  116.46    6.51
  -3  -1  10  116.04    7.06
  -3   1  10  111.98    6.68
  -3   1   9  177.66    8.77
  -3  -1   9  174.81    9.09
  -3  -1   9  175.83    9.09
  -3   1   9  175.58    9.01
   3   1  -9  194.52    8.75
   3  -1  -9  184.22    8.79
   3  -1  -9  176.23    8.60
  -3   1   9  172.00    9.04
  -3   1   9  171.12    9.07
  -3  -1   9  178.18    9.12
  -3   1   9  183.00    9.23
  -3  -1   9  180.76    9.06
  -3   1   9  180.10    9.31
  -3  -1   9  169.66    8.90
  -3   1   9  184.27    9.41
  -3  -1   9  175.12    8.73
  -3  -1   9  160.55    9.18
  -3   1   9  172.82    9.02
  -3   1   8   29.03    2.43
  -3   1   8   30.27    2.88
   3  -1  -8   27.30    1.75
  -3  -1   8   27.24    2.99
   3   1  -8   34.35    2.31
  -3  -1   8   26.55    1.78
   3  -1  -8   33.41    1.92
   3  -1  -8   35.99    2.31
  -3   1   8   21.83    3.28
  -3   1   8   29.13    2.94
  -3  -1   8   26.30    2.87
  -3  -1   8   30.30    2.18
  -3  -1   8   28.95    3.15
  -3   1   8   27.89    2.78
  -3   1   8   23.78    2.82
  -3  -1   8   29.43    2.87
  -3   1   8   31.23    3.52
  -3   1   8   28.72    3.36
  -3  -1   8   24.31    3.21
  -3   1   7    4.74    2.20
  -3   1   7    3.80    1.70
   3  -1  -7    2.02    1.11
  -3  -1   7   -0.67    1.45
  -3  -1   7    0.83    2.42
  -3   1   7    2.88    2.17
   3   1  -7   -0.03    0.82
  -3   1   7    4.56    2.41
  -3  -1   7   -2.18    2.17
  -3   1   7    1.53    2.08
  -3  -1   7    2.52    2.19
  -3  -1   7   -0.61    2.57
  -3  -1   7    1.09    2.38
  -3  -1   7   -0.68    1.97
  -3   1   7    1.51    2.61
  -3   1   7    2.54    2.24
  -3   1   7    2.62    2.50
  -3  -1   6   65.71    4.38
  -3   1   6   85.05    4.06
  -3   1   6   76.08    4.28
  -3  -1   6   69.11    3.85
   3  -1  -6   76.22    3.95
  -3   1   6   81.67    4.48
  -3  -1   6   73.28    4.24
  -3   1   6   78.82    4.23
  -3  -1   6   75.06    4.29
  -3   1   6   80.99    4.24
  -3   1   6   78.94    4.33
  -3  -1   6   70.60    4.18
  -3  -1   6   78.29    4.37
  -3   1   6   76.74    4.42
  -3  -1   6   71.31    4.44
  -3   1   6   79.91    4.49
   3   1  -5   11.43    1.28
  -3  -1   5    9.08    2.31
  -3   1   5   12.38    1.99
  -3  -1   5    8.43    1.39
   3  -1  -5    9.79    1.47
  -3  -1   5    8.77    1.94
  -3   1   5   11.69    2.04
  -3   1   5   13.76    2.30
  -3  -1   5   12.38    2.04
  -3  -1   5   13.45    1.98
  -3  -1   5   10.14    1.97
  -3   1   5   11.10    1.89
  -3  -1   5    9.87    2.26
  -3  -1   5    9.79    2.20
   3   1  -4 1819.81   86.02
  -3  -1   4 1756.56   86.11
   3  -1  -4 1800.79   86.04
  -3  -1   4 1738.81   86.09
  -3  -1   4 1752.88   86.09
  -3  -1   4 1781.03   86.07
  -3  -1   4 1835.38   86.07
  -3   1   4 1859.01   86.06
  -3   1   4 1918.62   86.08
  -3   1   4 1915.85   86.15
  -3  -1   4 1802.84   86.12
  -3  -1   4 1845.25   86.10
  -3   1   4 1856.80   86.13
  -3   1   4 1835.11   86.10
  -3   1   4 1873.10   86.13
   3   1  -3 2413.90  113.83
  -3   1   3 2406.09  113.86
   3  -1  -3 2415.72  113.84
  -3  -1   3 2354.42  113.88
  -3  -1   3 2278.31  113.88
  -3   1   3 2600.41  113.92
  -3   1   3 2457.95  113.89
  -3   1   3 2483.73  113.90
  -3  -1   3 2386.11  113.90
  -3   1   3 2396.29  113.88
  -3  -1   2  327.31   15.19
  -3   1   2  323.43   15.10
   3  -1  -2  314.08   15.18
   3   1  -2  307.69   15.16
  -3   1   1  646.17   29.97
   3  -1  -1  641.34   30.00
  -3  -1   1  614.59   29.98
   3  -1   0   45.74    2.59
   3  -1   0   46.97    2.56
  -3   1   0   43.67    2.54
  -3  -1   0   45.81    2.54
   3  -1   1    2.59    1.34
   3  -1   1    2.47    1.40
  -3   1  -1    2.90    1.25
   3   1   1    2.45    1.27
  -3  -1  -1    1.68    1.27
   3  -1   2 4139.65  195.86
  -3  -1  -2 4168.93  195.87
   3   1   2 4159.08  195.87
   3   1   3    7.98    1.66
   3   1   3    7.67    1.40
   3   1   3    7.81    1.82
  -3   1  -3    5.36    1.72
   3   1   3   12.50    1.79
   3  -1   3    7.31    1.90
   3   1   3    8.80    2.13
   3   1   4    0.38    1.38
   3  -1   4    0.75    1.17
   3   1   4    0.81    1.96
  -3   1  -4   -0.64    1.76
   3   1   4   -0.97    2.04
   3  -1   4    0.45    1.81
   3  -1   4    1.05    2.01
   3   1   5  744.31   33.62
   3  -1   5  688.12   33.47
   3  -1   5  699.72   33.67
  -3   1  -5  719.74   33.60
   3  -1   5  715.69   33.60
   3   1   5  724.71   33.47
   3   1   5  698.56   33.51
   3   1   5  735.49   33.71
   3  -1   5  691.79   33.62
   3  -1   5  707.87   33.65
   3   1   5  691.67   33.66
   3   1   6   23.08    2.61
   3   1   6   28.99    2.41
   3  -1   6   29.56    2.75
   3  -1   6   31.82    2.31
  -3   1  -6   31.40    2.23
   3  -1   6   30.41    1.91
   3   1   6   22.24    2.74
   3   1   6   21.19    2.74
   3   1   6   25.78    2.84
   3  -1   6   25.24    2.25
   3  -1   6   24.43    2.54
   3  -1   6   26.14    2.60
   3   1   6   25.76    2.56
   3  -1   7    7.35    1.94
   3  -1   7    8.08    2.57
   3   1   7    6.34    1.71
   3   1   7    7.12    2.14
   3   1   7    8.69    2.41
   3  -1   7    9.42    1.86
  -3  -1  -7    9.62    1.14
   3   1   7    6.88    2.45
   3   1   7    4.64    2.30
   3  -1   7    6.91    2.23
   3  -1   7    6.63    2.30
   3   1   7    7.28    2.79
   3   1   7    2.36    2.68
   3   1   8  307.49   14.37
   3   1   8  256.89   14.21
   3  -1   8  279.02   14.47
  -3  -1  -8  327.58   14.04
  -3   1  -8  324.77   14.25
   3   1   8  265.22   14.48
   3   1   8  286.58   14.36
   3  -1   8  281.21   14.25
   3   1   8  295.97   14.55
   3   1   8  282.32   14.41
   3  -1   8  271.56   14.36
   3   1   8  294.36   14.55
   3   1   8  292.65   14.39
   3  -1   9  125.41    7.16
   3  -1   9  138.52    7.06
   3   1   9  136.21    7.04
  -3  -1  -9  132.18    6.42
  -3   1  -9  138.31    6.71
   3  -1   9  135.31    7.12
   3   1   9  126.36    7.06
   3   1   9  136.02    7.27
   3   1   9  135.90    7.12
   3  -1   9  134.08    6.99
   3   1   9  135.13    7.47
   3   1   9  124.62    7.08
   3   1   9  133.24    7.41
   3  -1   9  131.23    6.83
   3  -1   9  134.70    6.84
   3  -1  10  303.83   14.98
   3  -1  10  299.44   15.03
   3   1  10  298.22   14.94
   3   1  10  297.65   15.18
   3   1  10  309.11   15.01
   3  -1  10  307.78   15.00
   3   1  10  310.31   15.02
   3   1  10  306.89   15.02
   3   1  10  316.60   15.26
   3   1  10  316.99   15.22
   3  -1  10  296.44   14.82
   3  -1  10  308.48   14.92
   3  -1  10  307.06   14.82
   3   1  11   14.17    3.05
   3  -1  11   20.81    3.17
   3  -1  11   20.70    2.95
   3   1  11   22.05    2.91
   3  -1  11   16.30    3.27
   3   1  11   17.57    3.32
   3   1  11   21.49    3.04
   3  -1  11   18.66    2.60
   3   1  11   22.64    3.07
   3   1  11   21.00    3.84
   3  -1  11   21.63    2.27
   3   1  11   19.04    3.69
   3  -1  11   20.45    3.18
   3   1  12    4.52    2.75
   3  -1  12    3.91    2.98
   3  -1  12    0.06    2.71
   3   1  12    0.25    2.83
   3   1  12    1.63    3.33
   3  -1  12   -2.91    2.95
   3  -1  12    0.68    2.89
   3  -1  12    1.55    3.02
   3   1  12    0.80    3.07
   3   1  12    0.72    3.67
   3  -1  12    1.07    1.84
   3  -1  12    0.62    3.24
   3  -1  13   12.37    2.95
   3   1  13   10.18    2.97
   3   1  13   11.48    3.74
   3   1  13   16.11    3.23
   3  -1  13    9.08    3.28
   3  -1  13   13.95    3.29
   3   1  13   11.58    3.15
   3  -1  13   11.06    3.35
   3   1  13    7.47    3.93
   3   1  14   66.94    4.59
   3  -1  14   63.57    4.52
   3  -1  14   49.32    4.30
   3   1  14   58.50    4.61
   3   1  14   57.14    4.52
   3  -1  14   59.13    4.71
   3  -1  14   57.33    4.80
   3   1  14   51.36    4.99
   3  -1  14   50.35    4.55
   3   1  14   54.30    4.48
   3  -1  15    2.82    3.07
   3   1  15   -0.78    3.28
   3  -1  15    0.96    3.27
   3   1  15    2.50    3.13
   3  -1  15    6.21    3.59
   3   1  15   -1.74    3.48
   3  -1  15    0.75    3.60
   3   1  15    2.03    3.68
   3  -1  15    2.88    3.57
   3   1  16   -3.91    3.41
   3  -1  16   -0.16    3.29
   3   1  16    1.74    3.43
   3  -1  16    3.49    3.71
   3   1  16    2.55    3.84
   3  -1  16   -2.81    3.74
   3  -1  17   11.95    3.36
   3   1  17   16.95    3.45
   3   1  17   17.94    3.74
   3  -1  17   19.32    4.03
   3  -1  17   21.89    4.06
   3   1  17   22.72    4.04
   3   1  18   27.36    3.81
   3  -1  18   21.76    3.59
   3  -1  18   33.10    4.27
   3   1  18   28.18    4.31
   3   1  19    5.86    3.37
   3  -1  19   -0.24    3.01
   3   1  20   -3.54    3.14
   3  -1  20   -1.42    2.85
   3   1  21   -0.82    2.84
   3  -1  21    1.53    2.51
  -3  -3  20    2.18    2.64
  -3  -3  19   35.48    3.79
  -3   3  19   48.75    4.11
  -3  -3  18   23.93    3.72
  -3   3  18   28.09    3.85
  -3  -3  18   23.57    3.46
  -3  -3  17   60.86    4.92
  -3  -3  17   56.03    4.59
  -3   3  17   60.38    5.61
  -3   3  17   68.93    5.05
  -3   3  16  165.48    8.30
  -3  -3  16  145.28    7.75
  -3   3  16  156.20    8.61
  -3  -3  15   -4.13    3.65
  -3  -3  15    4.80    3.34
  -3   3  15    1.42    4.14
  -3   3  15    1.95    3.70
  -3   3  15   -0.53    4.35
  -3  -3  15    1.20    3.20
  -3   3  14   10.96    3.55
  -3  -3  14    9.71    3.73
  -3   3  14   10.09    4.17
  -3  -3  14    7.97    3.44
  -3   3  14    3.07    4.17
  -3   3  14    8.64    3.17
  -3   3  14    7.47    4.66
  -3  -3  14    1.08    3.20
  -3   3  13   36.95    4.34
  -3   3  13   29.65    3.99
  -3  -3  13   36.91    4.10
  -3  -3  13   32.63    3.73
  -3   3  13   26.63    4.32
  -3   3  13   28.57    4.66
  -3  -3  13   23.27    3.51
  -3  -3  13   28.78    3.50
  -3   3  13   30.67    3.37
  -3   3  12    8.94    3.27
  -3  -3  12    8.66    3.52
  -3   3  12   -0.87    3.65
  -3   3  12    5.53    3.79
  -3  -3  12    0.68    2.83
  -3   3  12    4.48    2.75
  -3   3  12    1.19    4.03
  -3  -3  12    3.49    2.58
  -3   3  11   13.03    3.56
  -3  -3  11   10.29    3.45
  -3   3  11   20.66    3.37
  -3   3  11   15.39    3.72
  -3   3  11   19.64    3.97
  -3  -3  11   11.69    2.55
  -3  -3  11   12.51    2.95
  -3  -3  11   14.53    2.90
  -3   3  11   17.19    2.60
  -3   3  10    1.52    3.28
  -3   3  10    1.74    2.98
  -3  -3  10    0.84    3.32
  -3  -3  10    0.73    1.00
  -3  -3  10    1.79    1.34
   3  -3 -10   -0.67    1.61
   3  -3 -10    0.19    1.51
  -3   3  10    3.25    3.46
  -3  -3  10    1.28    2.24
  -3  -3  10    4.55    2.77
  -3   3  10    2.66    3.57
  -3  -3  10    2.46    2.77
  -3   3  10    3.73    2.35
  -3  -3   9    0.76    3.11
  -3   3   9   -0.12    2.84
   3  -3  -9   -0.48    1.80
  -3   3   9    1.20    1.44
  -3   3   9   -1.60    3.27
  -3  -3   9   -0.93    1.50
   3  -3  -9   -2.38    1.67
   3  -3  -9    0.64    1.26
  -3  -3   9   -1.19    1.19
   3   3  -9   -1.91    2.22
  -3   3   9    0.86    3.14
  -3   3   9    0.81    2.21
  -3  -3   9    2.04    2.75
  -3   3   9    2.74    3.47
  -3  -3   9    2.48    2.65
  -3  -3   9    0.30    2.11
  -3  -3   8    1.39    3.04
  -3   3   8    2.43    2.79
   3  -3  -8    0.88    1.90
  -3   3   8   -0.25    3.19
   3   3  -8   -1.62    1.68
  -3  -3   8    0.90    1.64
   3  -3  -8    0.54    1.43
  -3  -3   8    4.28    2.24
   3   3  -8   -0.06    2.29
  -3  -3   8    0.40    2.24
  -3   3   8   -1.13    3.25
  -3   3   8    0.94    3.18
  -3  -3   8    2.21    1.96
  -3  -3   8    3.39    2.76
  -3   3   8    1.15    2.12
   3  -3  -7  223.93   10.03
  -3  -3   7  223.26   10.39
  -3   3   7  208.91   10.13
   3   3  -7  175.87    9.71
  -3   3   7  213.58   10.45
   3  -3  -7  215.94    9.87
  -3  -3   7  223.70   10.21
  -3  -3   7  200.01    9.91
   3   3  -7  215.34    9.95
  -3   3   7  205.53    9.95
  -3   3   7  198.94   10.44
  -3  -3   7  194.34    9.98
  -3   3   7  217.41   10.43
  -3  -3   7  203.99   10.39
  -3  -3   7  180.86    9.84
  -3  -3   7  199.68   10.29
  -3   3   7  217.19   10.29
  -3  -3   6   50.36    4.06
   3   3  -6   42.95    3.01
   3  -3  -6   52.84    3.37
  -3   3   6   52.47    3.62
   3   3  -6   52.67    3.63
   3   3  -6   47.30    3.28
  -3   3   6   59.96    2.79
   3  -3  -6   50.93    3.22
  -3  -3   6   51.50    3.53
  -3   3   6   55.63    4.18
  -3  -3   6   51.33    3.24
  -3   3   6   53.43    3.17
  -3  -3   6   53.30    4.12
  -3  -3   6   45.00    3.05
  -3   3   6   59.00    4.01
  -3   3   6   50.16    3.74
   3  -3  -5   -0.88    2.05
  -3   3   5    2.02    2.59
   3   3  -5    1.62    1.83
  -3  -3   5    0.39    2.90
  -3   3   5    1.07    2.52
  -3  -3   5    1.94    2.16
  -3   3   5    0.47    1.35
  -3  -3   5    0.73    1.98
   3  -3  -5    4.15    1.83
  -3   3   5    0.48    2.96
  -3  -3   5   -0.31    1.71
  -3  -3   5    2.49    2.88
  -3   3   5    2.14    2.74
  -3   3   5   -0.74    1.62
   3   3  -4   64.53    3.71
   3  -3  -4   63.39    3.86
  -3   3   4   62.24    4.06
  -3  -3   4   66.70    4.28
  -3   3   4   63.70    3.54
  -3  -3   4   71.27    3.95
   3   3  -4   67.21    3.86
  -3  -3   4   64.93    3.81
  -3   3   4   65.90    4.47
  -3  -3   4   60.11    3.46
  -3  -3   4   59.56    4.26
  -3   3   4   67.05    4.05
  -3   3   3   11.71    2.22
  -3  -3   3   13.17    2.68
  -3  -3   3   12.61    2.20
  -3  -3   3   12.82    2.22
   3  -3  -3   14.63    2.11
   3  -3  -3   14.69    2.21
  -3  -3   3   12.66    2.12
  -3   3   3    8.75    2.14
  -3   3   3   11.98    2.27
  -3  -3   3    8.98    2.74
   3  -3  -2    2.73    2.19
   3   3  -2    5.09    2.15
  -3  -3   2    3.00    2.18
  -3   3   2    1.74    1.78
  -3  -3   2    2.58    2.38
  -3   3   2    3.20    2.06
  -3  -3   2    3.82    2.06
   3  -3  -2    2.80    2.05
  -3  -3   2    3.76    1.23
  -3  -3   2    1.97    2.50
  -3   3   2    2.67    2.04
   3  -3  -2    1.75    1.72
  -3   3   2    2.81    1.79
   3  -3  -1  264.93   12.55
  -3  -3   1  248.65   12.58
  -3   3   1  261.27   12.53
  -3   3   1  253.47   12.57
   3  -3  -1  257.64   12.40
  -3  -3   1  247.06   12.59
   3   3  -1  257.02   12.58
  -3  -3   1  253.36   12.61
   3  -3  -1  273.64   12.61
   3   3  -1  258.48   12.38
  -3   3   1  260.60   12.50
   3  -3  -1  259.17   12.52
  -3  -3   1  259.83   12.62
  -3   3   0   84.35    4.50
  -3   3   0   78.40    4.47
   3  -3   0   77.20    4.38
  -3  -3   0   78.82    4.46
  -3  -3   0   78.48    4.55
   3  -3   0   86.47    4.57
   3   3   0   80.19    4.70
   3  -3   0   81.00    4.37
   3  -3   0   79.59    4.54
   3   3   0   82.18    4.30
   3  -3   1  168.41    8.91
  -3  -3  -1  177.38    8.94
  -3   3  -1  176.94    9.00
  -3   3  -1  175.48    8.98
   3   3   1  190.95    9.09
  -3  -3  -1  197.85    9.03
   3  -3   1  179.09    9.00
  -3   3  -1  184.58    8.83
   3  -3   1  178.33    9.03
  -3   3  -2  276.06   13.91
   3   3   2  279.46   13.93
  -3   3  -2  277.47   13.87
  -3  -3  -2  288.14   13.88
   3  -3   2  279.96   13.87
   3  -3   2  283.03   13.89
   3  -3   2  297.03   13.92
  -3  -3  -2  305.94   13.93
   3   3   2  301.36   13.97
   3   3   2  290.16   13.87
   3  -3   2  274.94   13.96
  -3  -3  -3   29.64    2.57
  -3   3  -3   30.59    2.58
  -3   3  -3   27.73    2.58
   3  -3   3   28.10    2.63
   3   3   3   28.15    2.63
  -3  -3  -3   31.12    2.71
   3  -3   3   26.46    2.55
   3   3   3   30.39    2.95
   3  -3   3   29.94    2.94
   3  -3   3   31.82    2.97
   3   3   3   34.54    2.72
   3   3   4    0.72    2.45
   3   3   4   -0.15    2.30
   3  -3   4   -0.15    2.67
  -3  -3  -4   -0.62    1.94
   3  -3   4    0.16    1.92
   3  -3   4    0.77    2.09
  -3   3  -4   -0.10    1.91
   3   3   4    1.29    2.00
  -3  -3  -4    0.80    2.06
  -3   3  -4    0.71    2.02
   3   3   4    0.91    2.59
   3   3   4   -0.61    1.49
   3  -3   4    1.07    2.77
   3  -3   4   -1.06    1.48
   3   3   5  115.36    6.41
   3  -3   5  120.44    6.53
  -3   3  -5  114.31    6.31
   3   3   5  116.78    6.17
   3  -3   5  119.96    6.19
   3  -3   5  121.63    6.03
   3   3   5  129.51    6.72
   3   3   5  118.70    6.02
   3   3   5  118.57    6.41
   3  -3   5  112.47    6.58
   3  -3   6  460.30   21.85
   3  -3   6  472.48   22.07
  -3   3  -6  456.75   21.99
   3  -3   6  471.30   22.01
   3   3   6  444.43   21.88
  -3  -3  -6  467.32   21.86
   3  -3   6  411.42   21.85
   3  -3   6  460.11   21.80
   3   3   6  502.48   22.17
   3  -3   6  446.82   22.11
   3   3   6  457.92   22.04
   3   3   6  457.26   21.83
   3   3   7   62.89    4.46
   3  -3   7   56.92    4.18
   3  -3   7   60.00    3.82
   3   3   7   58.68    3.43
   3   3   7   49.27    2.90
  -3   3  -7   56.76    3.70
  -3  -3  -7   57.44    3.42
   3   3   7   64.34    4.26
   3  -3   7   60.40    3.54
   3  -3   7   65.54    4.36
   3  -3   7   45.36    3.48
   3   3   7   64.43    4.49
   3   3   7   58.09    4.07
   3   3   7   59.14    3.57
   3   3   8   -2.30    3.21
   3  -3   8   -0.52    3.03
   3   3   8   -2.03    2.96
  -3   3  -8    1.20    2.18
  -3  -3  -8   -0.04    0.96
   3  -3   8    0.71    1.74
   3  -3   8   -1.10    2.25
  -3  -3  -8    0.75    1.70
   3   3   8    3.18    3.08
   3   3   8    2.31    3.43
   3   3   8    3.77    2.23
   3  -3   8    2.70    3.24
   3  -3   8    1.30    2.12
   3  -3   8   -0.66    2.08
   3   3   9   31.72    3.48
   3   3   9   28.49    2.39
   3  -3   9   32.36    3.53
   3   3   9   31.29    3.58
   3  -3   9   24.16    1.66
  -3  -3  -9   27.33    2.19
   3  -3   9   31.12    2.32
  -3   3  -9   33.52    2.76
   3   3   9   35.55    2.81
   3   3   9   36.22    3.61
   3  -3   9   29.76    2.74
   3   3   9   36.46    4.00
   3  -3   9   23.61    2.72
   3  -3   9   31.10    3.62
   3   3  10   21.69    3.40
   3   3  10   17.58    2.15
   3   3  10   12.49    3.25
   3  -3  10   14.62    3.46
  -3  -3 -10   15.60    1.60
  -3  -3 -10   11.93    1.67
   3  -3  10   10.98    1.75
   3   3  10   24.42    3.62
   3   3  10   18.28    2.55
   3  -3  10   13.47    2.50
   3  -3  10   17.46    2.99
   3  -3  10   14.09    2.65
   3  -3  10   16.93    3.49
   3  -3  11    6.72    3.41
   3   3  11    4.52    1.81
   3   3  11    3.16    3.27
   3   3  11    4.25    3.32
   3   3  11    7.55    3.41
   3  -3  11    2.93    2.79
   3  -3  11    4.78    2.32
   3  -3  11    9.28    3.46
   3   3  11    5.98    2.60
   3  -3  11    2.94    2.64
   3   3  12   41.34    4.32
   3  -3  12   38.06    4.30
   3   3  12   42.97    4.46
   3  -3  12   37.67    3.61
   3   3  12   45.11    3.57
   3  -3  12   26.07    3.19
   3  -3  12   43.28    3.80
   3   3  12   44.47    4.19
   3   3  13   38.54    4.39
   3  -3  13   34.85    3.76
   3  -3  13   40.19    4.33
   3   3  13   32.60    3.61
   3   3  13   31.93    4.38
   3  -3  13   31.82    3.68
   3   3  13   43.13    4.24
   3  -3  13   23.02    3.21
   3  -3  13   32.02    3.57
   3   3  14   97.88    5.95
   3  -3  14   85.75    5.79
   3  -3  14   78.09    5.40
   3   3  14   77.97    6.14
   3   3  14   85.22    5.23
   3  -3  14   77.07    5.36
   3  -3  14   60.33    4.96
   3   3  14   83.54    5.76
   3  -3  14   82.19    5.28
   3   3  15   13.00    4.32
   3   3  15   15.59    4.08
   3  -3  15   16.44    3.90
   3  -3  15   12.57    3.38
   3  -3  15   12.21    3.59
   3   3  15   12.07    4.29
   3   3  15   12.53    3.43
   3  -3  16   15.56    4.11
   3   3  16   21.35    4.07
   3   3  16   15.16    4.43
   3  -3  16   13.29    3.49
   3   3  16   20.70    4.44
   3  -3  16   18.45    3.62
   3   3  16   23.17    3.58
   3  -3  17   -4.01    3.13
   3   3  17   -4.20    4.09
   3   3  17   -0.40    3.22
   3   3  18   16.79    3.81
   3  -3  18    9.13    3.13
   3   3  19    1.45    3.18
   3  -3  19    3.31    2.74
   3  -3  20    2.47    2.48
  -3  -5  18   -4.51    2.67
  -3   5  18   -1.55    2.94
  -3  -5  18   -4.66    3.15
  -3   5  18    5.74    3.33
  -3   5  17   -5.19    3.26
  -3  -5  17   -0.41    2.96
  -3  -5  17   -3.30    3.49
  -3   5  17   -2.60    3.71
  -3  -5  16    4.88    3.64
  -3  -5  16   -1.15    3.20
  -3   5  16    3.38    3.40
  -3   5  16   -2.90    4.06
  -3  -5  15   23.47    4.33
  -3  -5  15   25.40    3.88
  -3   5  15   30.02    4.01
  -3   5  15   22.55    4.74
  -3  -5  14   27.97    4.48
  -3   5  14   33.28    4.36
  -3   5  14   18.80    4.70
  -3   5  13   12.77    4.01
  -3  -5  13   11.97    4.33
  -3   5  13    8.04    4.56
  -3  -5  13   18.64    3.89
  -3  -5  12   -4.46    4.19
  -3   5  12   -6.56    3.83
  -3   5  12    4.79    4.54
  -3  -5  12    3.40    3.66
  -3  -5  11    0.71    4.02
  -3   5  11    6.48    3.68
  -3  -5  11    2.24    1.88
  -3   5  11   -1.31    4.46
  -3  -5  11    1.20    3.86
  -3   5  10   -0.48    3.60
  -3  -5  10    7.26    4.11
   3  -5 -10    1.30    1.77
  -3  -5  10    2.63    2.03
  -3   5  10   -1.13    4.30
  -3  -5  10    0.82    2.50
  -3  -5  10   -1.05    3.67
  -3   5   9   31.56    3.89
  -3  -5   9   33.19    4.18
   3  -5  -9   24.18    2.41
  -3  -5   9   28.09    2.72
  -3   5   9   29.94    4.58
  -3  -5   9   29.54    4.00
  -3  -5   8    0.51    3.66
  -3   5   8   -0.25    3.35
   3  -5  -8    3.29    2.07
  -3  -5   8    4.79    2.40
  -3   5   8    5.17    3.98
  -3  -5   8   -0.84    3.52
  -3   5   7   78.63    5.33
  -3  -5   7   84.56    5.53
   3  -5  -7   80.54    4.72
  -3   5   7   72.78    5.88
  -3   5   7   80.47    5.35
  -3  -5   7   79.31    5.51
  -3  -5   6   71.80    5.05
  -3   5   6   70.61    5.03
   3   5  -6   64.88    4.26
  -3  -5   6   79.34    4.59
   3  -5  -6   78.58    4.46
  -3   5   6   62.06    5.43
  -3  -5   6   70.28    5.07
  -3   5   6   73.78    4.87
   3   5  -5   68.40    4.40
  -3   5   5   66.61    4.93
  -3  -5   5   77.27    4.87
  -3  -5   5   85.22    4.69
  -3   5   5   70.72    4.07
  -3   5   5   71.36    5.44
  -3   5   5   67.30    4.74
  -3  -5   5   73.34    4.99
  -3   5   4   -0.75    3.16
  -3   5   4    2.87    2.74
   3   5  -4    2.89    2.40
   3  -5  -4    4.39    2.45
  -3   5   4    0.78    1.78
  -3  -5   4    0.55    2.59
  -3   5   4   -0.17    3.54
  -3  -5   4    3.16    3.08
  -3  -5   3   84.03    5.11
  -3   5   3   78.57    4.68
   3  -5  -3   91.38    5.07
   3   5  -3   78.23    4.98
  -3   5   3   83.18    5.37
  -3  -5   2   84.83    5.19
  -3   5   2   97.71    5.63
   3  -5  -2  104.88    5.34
  -3   5   2   87.90    4.98
  -3  -5   2   99.57    5.38
  -3  -5   2   77.27    4.49
  -3   5   2   93.70    5.12
  -3  -5   1    0.63    2.42
  -3   5   1    0.57    3.17
   3   5  -1    4.42    1.70
  -3   5   1    3.29    2.35
   3  -5  -1    4.23    1.76
   3   5  -1    4.61    2.81
  -3  -5   1    4.38    2.03
  -3   5   1    3.99    2.12
   3  -5  -1    3.47    2.68
  -3  -5   1    6.52    2.71
  -3  -5   1    6.37    1.61
   3  -5  -1    6.31    2.43
   3  -5   0    4.58    2.80
  -3  -5   0    7.03    2.72
  -3   5   0    3.96    2.19
   3  -5   0    2.02    2.08
  -3  -5   0    6.37    2.39
  -3   5   0    3.88    3.16
   3   5   0    1.14    2.90
   3   5   0    5.58    1.97
   3  -5   0    7.44    2.72
   3  -5   1    0.65    2.71
  -3  -5  -1    2.59    2.60
   3   5   1    0.95    2.20
  -3   5  -1    2.59    2.85
  -3   5  -1   -1.18    1.92
   3   5   1    1.91    2.10
  -3  -5  -1    3.25    2.09
   3   5   1    2.11    2.93
   3  -5   1    1.56    2.19
  -3  -5  -1    4.94    2.23
   3   5   2   30.54    2.82
  -3  -5  -2   28.56    3.17
   3  -5   2   34.44    3.29
   3   5   2   32.64    3.63
  -3   5  -2   32.20    3.31
   3  -5   2   30.33    3.09
  -3  -5  -2   29.05    2.51
   3   5   2   32.33    3.00
  -3  -5  -2   31.38    2.73
  -3   5  -2   31.18    2.42
   3  -5   3  169.70    8.41
   3   5   3  166.43    8.22
  -3  -5  -3  183.91    8.41
   3   5   3  167.01    8.59
  -3  -5  -3  136.37    7.86
   3  -5   3  174.63    8.36
   3  -5   3  172.23    8.60
   3   5   3  170.97    8.34
  -3   5  -3  147.84    7.85
  -3  -5  -3  164.12    8.10
   3   5   4   25.35    3.59
  -3   5  -4   27.36    2.93
   3   5   4   25.01    2.38
  -3  -5  -4   24.75    2.92
   3  -5   4   22.84    3.11
   3   5   4   26.73    3.75
  -3  -5  -4   25.01    2.26
   3  -5   4   19.92    3.61
   3   5   5    3.29    2.72
  -3   5  -5    3.61    2.47
   3   5   5    4.08    1.69
   3  -5   5    5.32    2.60
  -3  -5  -5    4.77    2.53
   3   5   5    8.39    3.51
   3  -5   5   -1.74    3.44
  -3   5  -6    0.95    2.30
   3  -5   6    1.13    3.17
   3   5   6    1.79    2.93
   3  -5   6    1.06    2.55
   3  -5   6    0.10    1.48
   3   5   6    1.41    3.59
   3  -5   6    2.38    3.54
  -3   5  -7    9.11    2.27
   3   5   7   13.54    3.26
   3  -5   7   13.71    3.43
  -3  -5  -7   11.35    2.48
   3  -5   7    8.07    1.78
   3   5   7   11.74    3.66
   3  -5   7   14.43    3.83
   3  -5   8    1.58    3.46
   3   5   8    0.42    3.20
  -3   5  -8   -0.05    1.99
  -3  -5  -8    1.20    2.17
   3  -5   8    2.39    2.35
   3   5   8    9.85    3.86
   3  -5   8   -0.34    1.78
   3  -5   8    6.10    3.97
   3   5   9    6.24    3.37
   3  -5   9    5.08    3.64
   3  -5   9    8.73    2.51
  -3  -5  -9    9.02    2.18
   3  -5   9    8.53    2.07
   3   5   9    5.78    3.95
   3  -5   9    7.10    4.03
   3  -5   9    8.74    3.70
   3   5  10   64.20    4.14
   3  -5  10   70.18    5.35
   3  -5  10   64.84    4.11
  -3  -5 -10   71.03    3.94
   3  -5  10   50.99    3.94
   3   5  10   58.81    5.61
   3  -5  10   65.98    5.33
   3   5  10   67.91    5.14
   3   5  11    0.21    3.84
   3  -5  11    1.01    4.12
   3   5  11   -1.58    2.20
   3  -5  11    1.99    2.04
   3   5  11    0.25    4.16
   3  -5  11   -3.03    2.34
   3  -5  11   -0.88    3.71
   3  -5  12   16.71    4.22
   3   5  12   13.74    4.10
   3  -5  12   10.52    2.53
   3   5  12   12.70    4.30
   3  -5  12   15.55    4.00
   3   5  13   14.04    4.13
   3  -5  13   19.81    4.47
   3  -5  13   15.62    2.66
   3   5  13   16.60    4.52
   3  -5  13   20.64    3.93
   3   5  14   23.87    4.32
   3  -5  14   20.41    4.33
   3   5  14   21.34    4.49
   3  -5  15   18.61    4.38
   3   5  15   25.48    4.18
   3  -5  15   19.78    3.56
   3   5  15   24.02    4.39
   3  -5  15   24.90    3.82
   3   5  16    5.00    3.63
   3  -5  16    7.15    3.83
   3  -5  16    1.43    3.06
   3   5  16    1.18    3.70
   3  -5  17    4.86    3.50
   3   5  17    6.43    3.45
   3  -5  17    2.01    2.79
   3   5  17    7.63    3.63
   3  -5  18    0.48    2.50
   3   5  18   -3.03    3.03
   3   5  18   -1.88    3.32
  -3   7  14   18.97    3.24
  -3  -7  14   17.01    3.38
  -3  -7  14   10.14    2.92
  -3   7  14   10.21    3.41
  -3   7  13    1.42    3.17
  -3  -7  13    4.94    3.40
  -3   7  13   -4.79    3.50
  -3  -7  12    7.64    3.63
  -3   7  12    0.83    3.37
  -3   7  12   -0.13    3.86
  -3  -7  11   38.97    4.35
  -3   7  11   46.40    4.32
  -3  -7  11   39.61    4.45
  -3   7  10   25.13    4.11
  -3  -7  10   35.43    3.00
  -3   7  10   19.36    4.52
  -3  -7  10   27.26    4.33
   3  -7  -9    8.51    2.34
  -3  -7   9    5.21    2.61
  -3   7   9    2.76    4.35
  -3  -7   9    3.83    3.92
  -3  -7   8   -1.55    3.60
   3  -7  -8    0.64    2.48
  -3  -7   8    1.06    2.79
  -3   7   8   -1.07    4.23
  -3  -7   8    4.11    3.84
  -3  -7   7    4.56    3.62
  -3   7   7    4.32    3.34
   3  -7  -7    3.65    2.60
  -3   7   7   -4.81    4.27
  -3  -7   7    2.42    3.83
  -3  -7   6    7.89    3.47
  -3   7   6    3.01    3.32
  -3  -7   6    5.80    3.05
   3  -7  -6    4.23    2.82
  -3   7   6    8.76    4.16
  -3  -7   6    1.79    3.85
  -3  -7   5   -0.25    3.32
  -3   7   5    2.58    3.27
  -3  -7   5    4.84    3.16
  -3   7   5    1.43    4.21
  -3  -7   5    0.32    3.48
  -3  -7   4   29.39    3.65
  -3  -7   4   38.95    3.98
   3  -7  -4   38.26    3.67
  -3   7   4   24.41    4.83
  -3   7   4   38.96    3.70
  -3  -7   4   35.09    4.16
  -3   7   3   17.36    3.08
  -3   7   3   23.55    4.23
  -3  -7   3   12.86    3.09
  -3  -7   3   20.45    3.50
   3  -7  -3   19.27    3.25
  -3   7   3    8.87    4.28
   3  -7  -3   19.98    2.79
  -3  -7   2   19.76    3.61
   3  -7  -2   19.42    3.46
  -3   7   2   18.52    2.88
  -3   7   2   20.06    4.18
  -3  -7   2   14.40    2.94
  -3  -7   2   23.44    3.55
   3  -7  -2   16.62    2.92
  -3  -7   1   32.06    3.84
   3  -7  -1   34.58    3.67
  -3  -7   1   18.77    2.86
  -3   7   1   27.81    4.28
  -3   7   1   20.37    2.81
   3  -7  -1   23.44    3.26
  -3  -7   1   18.46    3.46
   3  -7   0   29.94    3.74
  -3  -7   0   21.95    3.66
  -3   7   0   24.03    4.03
   3  -7   0   17.74    3.29
  -3  -7   0   18.95    3.20
  -3   7  -1   17.27    3.66
   3  -7   1   19.94    3.65
  -3  -7  -1   20.67    3.58
  -3  -7  -1   13.03    1.96
   3  -7   1   19.26    3.31
  -3  -7  -1   18.63    3.00
   3  -7   2   43.47    3.78
   3  -7   2   67.15    4.67
  -3  -7  -2   62.66    4.47
  -3  -7  -2   46.75    3.39
   3  -7   2   54.51    4.53
  -3  -7  -2   56.20    3.95
   3   7   2   52.17    3.82
   3  -7   3    7.59    2.76
   3   7   3    9.63    2.81
  -3   7  -3    4.33    3.32
   3  -7   3   13.78    3.45
  -3  -7  -3   11.34    3.31
   3   7   3    6.13    4.07
  -3   7  -4    7.46    3.23
   3  -7   4    5.80    3.06
   3   7   4    5.61    3.00
  -3  -7  -4    7.57    3.13
   3  -7   4    8.59    3.39
   3   7   4   12.83    4.09
   3  -7   4   12.17    3.75
  -3   7  -5   26.99    3.56
   3   7   5   33.26    3.66
   3  -7   5   34.11    3.75
   3  -7   5   39.29    3.85
   3   7   5   27.49    4.75
   3  -7   5   26.40    4.07
   3  -7   6   23.99    3.67
   3   7   6   30.29    3.64
  -3   7  -6   17.65    3.14
  -3  -7  -6   19.03    3.23
   3  -7   6   22.14    3.45
   3   7   6   16.16    4.36
   3  -7   6   18.17    4.11
   3  -7   7    4.22    3.63
   3   7   7   -0.88    3.44
  -3  -7  -7    1.60    2.86
   3   7   7    0.76    4.08
   3  -7   7    8.56    3.97
   3   7   8    4.20    3.71
   3  -7   8    4.50    3.57
  -3  -7  -8    3.93    2.56
   3  -7   8    2.04    2.98
   3   7   8   -2.56    4.03
   3  -7   8   -4.84    3.92
   3   7   9   30.10    3.26
   3  -7   9   42.24    4.39
  -3  -7  -9   39.39    3.30
   3  -7   9   45.95    3.62
   3   7   9   33.57    4.76
   3  -7   9   36.70    4.63
   3  -7  10   -1.42    2.57
   3   7  10    1.96    3.97
   3  -7  10   -1.19    3.74
   3   7  11   -3.05    3.79
   3  -7  11    4.29    3.69
   3   7  12    6.47    3.55
   3  -7  12    7.62    3.65
   3   7  12   -1.23    3.70
   3  -7  12    2.11    3.42
   3   7  13    1.56    3.45
   3  -7  13   -0.19    3.44
   3   7  13   -0.47    3.32
   3  -7  13    0.41    3.11
   3  -7  14   -2.70    3.27
   3   7  14   -0.20    3.13
   3  -7  14   -1.33    2.60
   3   7  14    3.61    3.09
  -3   9   7   -2.02    3.08
  -3  -9   6   -1.41    2.33
  -3   9   6    4.45    3.23
   3  -9  -5   -1.06    2.36
  -3   9   5   -3.74    3.32
   3  -9  -4    5.18    2.51
  -3  -9   4    0.96    2.63
  -3   9   4    6.78    3.45
  -3  -9   3   23.75    3.06
  -3   9   3   12.14    3.76
  -3  -9   2   33.16    3.36
   3  -9  -2   36.93    3.34
   3   9  -2   18.68    3.98
  -3   9   2   14.41    4.11
  -3  -9   1   15.64    2.94
   3  -9  -1   15.08    3.01
   3   9  -1   12.34    3.92
  -3   9   1    4.19    3.78
  -3  -9   0   -2.47    2.80
   3  -9   0    0.85    2.77
   3   9   0    4.35    3.62
  -3   9   0   -1.24    3.79
  -3  -9  -1    4.30    2.85
   3  -9   1    7.25    2.87
   3   9   1    0.36    3.67
  -3   9  -1    5.69    3.77
  -3  -9  -2    9.71    2.76
   3  -9   2   14.55    2.98
  -3   9  -2    6.64    3.71
   3   9   2    2.97    3.52
   3  -9   2    5.04    2.67
  -3  -9  -3    1.84    2.60
   3  -9   3    2.78    2.77
   3   9   3    5.19    3.39
   3  -9   3   -0.33    2.68
   3  -9   4   -0.16    2.59
   3   9   4    4.52    3.25
   3  -9   4    0.09    2.69
   3  -9   5    6.11    2.57
  -3  -9  -5   -1.74    2.40
   3   9   5    2.63    3.21
   3  -9   5    0.35    2.80
   3   9   6    1.18    3.05
   3  -9   6    0.26    2.79
   3   9   7    4.81    3.04
  -4   0  21   -0.92    2.80
  -4   0  20    5.23    3.11
  -4   0  19   -2.22    3.32
  -4   0  18   17.19    3.60
  -4   0  17   -1.45    3.37
  -4   0  16    4.19    3.42
  -4   0  16    3.71    2.27
  -4   0  16    3.29    4.37
  -4   0  16    2.83    3.77
  -4   0  16   -0.10    4.04
  -4   0  15   -1.85    3.18
  -4   0  15   -1.73    2.30
  -4   0  15   -2.43    2.40
  -4   0  15    3.96    3.69
  -4   0  15    0.64    4.09
  -4   0  15   -0.84    3.78
  -4   0  14   20.40    2.63
  -4   0  14   16.32    3.35
  -4   0  14   21.98    2.62
  -4   0  14   17.61    3.77
  -4   0  14   21.52    3.67
  -4   0  14   15.67    4.12
  -4   0  13   -0.56    2.27
  -4   0  13    1.89    2.87
  -4   0  13    2.40    2.23
  -4   0  13   -0.14    3.07
  -4   0  13    3.41    3.41
  -4   0  13   -0.82    3.19
  -4   0  13    2.05    3.67
  -4   0  12   67.67    4.46
  -4   0  12   67.09    4.09
  -4   0  12   63.19    4.45
  -4   0  12   66.97    4.57
  -4   0  12   61.13    4.10
  -4   0  12   65.69    4.84
  -4   0  12   68.52    4.91
  -4   0  11   -0.04    2.21
  -4   0  11   -0.26    2.64
  -4   0  11    0.45    2.13
  -4   0  11   -5.30    3.30
  -4   0  11   -0.76    2.70
  -4   0  11   -1.56    3.31
  -4   0  11   -0.59    2.79
  -4   0  11    5.10    3.42
  -4   0  10  142.40    7.52
  -4   0  10  145.08    7.67
  -4   0  10  143.13    7.74
  -4   0  10  143.77    8.00
  -4   0  10  147.19    7.70
  -4   0  10  145.94    7.46
  -4   0  10  157.19    8.00
  -4   0  10  144.19    7.95
  -4   0   9    0.93    2.09
  -4   0   9    0.88    2.51
  -4   0   9   -1.47    2.36
   4   0  -9    0.57    1.82
  -4   0   9   -0.98    2.99
  -4   0   9    0.38    2.56
  -4   0   9    2.82    3.29
  -4   0   9   -2.03    2.54
  -4   0   9    0.59    3.23
  -4   0   8    6.11    2.48
  -4   0   8    3.97    2.04
   4   0  -8    1.11    0.78
  -4   0   8    4.12    2.75
  -4   0   8    2.72    2.27
  -4   0   8    4.19    3.02
  -4   0   8    4.40    2.95
  -4   0   8    1.99    2.31
  -4   0   7   -1.75    2.07
   4   0  -7   -2.96    0.94
   4   0  -7    0.14    1.80
  -4   0   7   -2.04    2.00
  -4   0   7    0.55    2.65
  -4   0   7    0.04    2.45
  -4   0   7    0.14    2.56
  -4   0   7    0.27    1.95
  -4   0   6    8.65    2.17
  -4   0   6    7.40    1.94
   4   0  -6    4.39    1.75
  -4   0   6    9.58    2.36
  -4   0   6    9.18    1.86
  -4   0   6    7.83    1.89
  -4   0   6    6.37    2.56
  -4   0   6    6.44    2.38
  -4   0   5   -0.33    1.54
  -4   0   5   -0.96    1.83
  -4   0   5   -0.31    1.83
   4   0  -5   -1.31    1.20
  -4   0   5   -0.19    1.25
   4   0  -5   -0.70    1.71
  -4   0   5   -1.86    2.21
  -4   0   5    1.02    2.36
  -4   0   4 9999.00  462.08
   4   0  -4 9571.91  462.04
   4   0  -4 9792.95  462.07
  -4   0   4 9837.34  462.04
  -4   0   4 9890.88  462.12
  -4   0   4 9848.38  462.10
  -4   0   3    0.46    1.15
   4   0  -3    0.39    1.14
   4   0  -2  148.01    7.41
  -4   0   2  161.49    7.42
  -4   0   1   -0.49    0.76
  -4   0   0  693.72   32.73
  -4   0  -1    0.33    0.62
  -4   0  -2  633.24   30.47
   4   0   2  684.42   30.52
   4   0   3    0.78    0.98
   4   0   3    0.59    1.28
   4   0   4  139.35    6.81
   4   0   4  131.75    6.76
   4   0   4  139.54    6.59
   4   0   4  136.42    6.64
   4   0   4  133.92    6.84
   4   0   4  130.05    6.78
   4   0   4  136.87    6.82
   4   0   4  139.13    6.90
   4   0   5    2.30    1.82
   4   0   5   -0.51    2.01
   4   0   5   -0.29    1.78
   4   0   5    0.74    1.92
   4   0   5   -1.80    1.28
   4   0   5   -0.87    1.37
   4   0   5    0.25    2.10
   4   0   5    0.14    2.03
   4   0   5    0.51    2.40
   4   0   6 3899.36  176.95
   4   0   6 3704.65  176.96
   4   0   6 3722.43  177.03
   4   0   6 3678.98  176.96
   4   0   6 3729.00  176.90
   4   0   6 3935.82  177.01
   4   0   6 3621.87  176.95
   4   0   6 3755.23  176.97
   4   0   7    1.22    2.18
   4   0   7    0.09    2.23
   4   0   7    1.59    2.13
   4   0   7   -0.84    2.44
   4   0   7    0.21    2.63
   4   0   7   -1.65    2.11
   4   0   7   -0.80    1.73
   4   0   7    0.10    2.39
   4   0   8 1294.05   60.98
   4   0   8 1298.41   60.97
   4   0   8 1284.00   61.11
   4   0   8 1293.98   61.05
   4   0   8 1286.12   61.01
   4   0   8 1279.60   61.00
   4   0   8 1272.65   60.89
   4   0   8 1314.05   60.84
   4   0   8 1248.08   60.98
   4   0   9    0.79    2.52
   4   0   9   -1.14    2.92
   4   0   9   -2.46    2.87
   4   0   9   -1.40    3.32
   4   0   9    0.13    2.75
   4   0   9    0.20    1.46
   4   0   9   -0.38    1.92
   4   0  10   79.48    5.02
   4   0  10   81.75    5.43
   4   0  10   84.00    5.30
   4   0  10   81.92    4.66
   4   0  10   90.26    5.51
   4   0  10   91.99    5.20
   4   0  11    2.38    2.61
   4   0  11   -1.32    2.60
   4   0  11    0.67    2.71
   4   0  11    3.20    2.81
   4   0  11    0.75    3.19
   4   0  11   -3.22    2.89
   4   0  11    0.06    3.30
   4   0  11    2.01    3.14
   4   0  12    5.94    2.84
   4   0  12    5.82    2.66
   4   0  12    1.43    2.67
   4   0  12    3.61    2.95
   4   0  12    3.68    3.29
   4   0  12    2.67    3.02
   4   0  12    3.21    3.50
   4   0  13    1.15    2.75
   4   0  13   -0.90    2.78
   4   0  13   -1.58    3.19
   4   0  13    2.40    3.47
   4   0  13    5.12    3.35
   4   0  13   -3.00    3.65
   4   0  14   28.46    3.33
   4   0  14   31.64    3.51
   4   0  14   26.10    3.80
   4   0  14   30.65    3.86
   4   0  15    1.95    3.07
   4   0  15    6.08    3.51
   4   0  15   -0.26    3.82
   4   0  16   13.68    3.48
   4   0  16    9.62    3.79
   4   0  16    8.17    3.94
   4   0  17    5.26    3.47
   4   0  17   -1.74    3.69
   4   0  17    2.82    3.93
   4   0  18    5.11    3.33
   4   0  18    6.31    3.88
   4   0  19    1.39    3.12
   4   0  19   -1.06    3.77
   4   0  20    5.87    2.97
   4   0  21   -1.01    2.61
  -4  -2  20   30.05    3.30
  -4   2  20   27.36    3.93
  -4   2  19   25.07    3.91
  -4  -2  19   15.20    3.22
  -4   2  19   21.44    3.04
  -4  -2  18   64.68    4.95
  -4   2  18   74.77    5.42
  -4  -2  18   64.95    4.87
  -4   2  18   73.25    5.04
  -4  -2  17    0.09    3.30
  -4  -2  17    2.75    3.14
  -4   2  17    0.78    3.37
  -4   2  17   -2.34    3.77
  -4  -2  17   -2.20    3.44
  -4  -2  16  127.83    7.34
  -4   2  16  138.86    7.66
  -4  -2  16  131.12    7.35
  -4   2  16  114.08    8.03
  -4   2  16  143.25    7.55
  -4   2  16  141.79    8.18
  -4   2  15    9.80    3.69
  -4  -2  15    5.36    3.28
  -4   2  15    6.17    3.38
  -4   2  15    2.97    4.16
  -4  -2  15   15.17    3.63
  -4   2  15   10.36    3.48
  -4  -2  15    4.19    3.46
  -4   2  15   10.17    4.58
  -4   2  14   71.45    5.18
  -4  -2  14   69.98    5.00
  -4   2  14   76.29    5.01
  -4  -2  14   71.69    5.06
  -4   2  14   62.14    5.62
  -4   2  14   77.61    5.92
  -4  -2  14   71.22    4.99
  -4  -2  14   60.51    5.01
  -4  -2  13   14.93    3.26
  -4  -2  13   12.82    3.12
  -4   2  13   10.60    3.43
  -4   2  13   16.83    3.11
  -4  -2  13   14.16    3.22
  -4   2  13   15.79    3.79
  -4   2  13   14.61    3.20
  -4   2  13   14.61    4.29
  -4  -2  13    8.87    3.30
  -4  -2  13   11.51    3.23
  -4  -2  13   11.74    3.30
  -4  -2  12   41.41    3.74
  -4   2  12   36.52    3.75
  -4  -2  12   33.69    3.66
  -4   2  12   35.59    3.65
  -4  -2  12   37.79    3.57
  -4  -2  12   40.85    3.57
  -4   2  12   35.21    4.15
  -4   2  12   38.92    3.52
  -4  -2  12   38.37    3.53
  -4   2  12   39.39    4.48
  -4  -2  12   36.99    3.25
  -4   2  12   36.53    4.48
  -4   2  11  161.89    7.83
  -4  -2  11  152.93    7.86
   4  -2 -11  144.81    7.14
   4  -2 -11  136.64    7.28
   4   2 -11  161.05    7.44
  -4   2  11  137.52    7.60
  -4  -2  11  129.98    7.65
  -4   2  11  135.46    7.98
  -4  -2  11  143.37    7.70
  -4   2  11  149.52    7.77
  -4   2  11  145.66    8.12
  -4  -2  11  139.89    7.65
  -4   2  11  156.41    8.23
  -4  -2  11  127.39    7.55
  -4   2  10   16.99    3.06
  -4  -2  10   16.14    3.17
  -4   2  10   19.48    2.94
   4  -2 -10   16.98    1.60
   4  -2 -10   16.56    1.97
   4   2 -10   20.68    2.21
  -4  -2  10   10.90    1.22
  -4  -2  10   19.56    2.75
  -4   2  10   17.89    3.32
  -4   2  10   17.45    3.74
  -4  -2  10   19.15    2.84
  -4   2  10   17.46    3.70
  -4   2  10   18.14    2.78
  -4  -2  10   15.17    2.83
  -4   2   9  271.31   13.07
  -4  -2   9  276.79   13.12
   4  -2  -9  288.96   12.68
  -4  -2   9  241.19   12.56
  -4  -2   9  229.72   12.57
   4   2  -9  289.80   12.93
   4  -2  -9  267.34   12.71
   4  -2  -9  268.66   12.80
  -4  -2   9  260.73   12.96
  -4  -2   9  271.37   12.97
  -4   2   9  284.19   13.24
  -4  -2   9  262.16   13.00
  -4  -2   9  281.82   13.00
  -4   2   9  280.91   13.31
  -4   2   9  274.50   13.08
  -4   2   9  281.35   13.26
   4  -2  -8   86.52    4.40
  -4   2   8   79.29    4.23
  -4  -2   8   82.31    5.17
  -4   2   8   85.83    5.01
  -4  -2   8   77.93    4.24
   4   2  -8   84.31    4.69
   4  -2  -8   86.71    4.42
  -4  -2   8   82.18    4.26
   4   2  -8   81.59    4.27
  -4   2   8   81.70    5.21
  -4  -2   8   77.28    4.89
  -4  -2   8   83.89    4.83
  -4   2   8   82.74    4.93
  -4   2   8   94.47    5.51
  -4   2   8   91.12    5.49
  -4  -2   8   86.76    4.91
  -4  -2   8   88.55    4.90
  -4   2   7    0.28    2.03
   4  -2  -7    0.70    1.60
  -4   2   7    3.06    2.65
  -4   2   7    0.74    2.37
  -4  -2   7    3.45    2.76
   4   2  -7    0.96    1.51
  -4  -2   7    1.46    1.37
  -4  -2   7    1.65    1.37
   4  -2  -7    0.82    1.23
  -4  -2   7    0.74    2.15
  -4   2   7    1.81    2.76
  -4  -2   7    0.43    2.21
  -4  -2   7    0.61    2.35
  -4   2   7    0.36    3.03
  -4   2   7   -1.14    3.14
  -4  -2   7    3.50    2.50
  -4  -2   7    2.32    2.42
   4   2  -6   28.92    2.23
  -4  -2   6   31.21    3.09
  -4   2   6   33.42    2.84
   4  -2  -6   29.10    2.01
  -4  -2   6   32.81    2.61
  -4  -2   6   30.00    2.14
  -4  -2   6   30.36    2.53
  -4  -2   6   28.34    2.61
  -4   2   6   29.48    3.07
  -4  -2   6   31.10    2.61
  -4  -2   6   30.49    2.79
  -4  -2   6   31.12    3.11
  -4   2   6   33.71    3.12
  -4   2   6   32.89    3.27
  -4   2   6   29.49    2.85
  -4  -2   5   43.80    3.19
   4  -2  -5   40.94    2.81
  -4   2   5   45.33    2.96
  -4   2   5   41.52    3.18
  -4  -2   5   41.16    2.94
   4  -2  -5   43.15    2.56
  -4  -2   5   39.64    2.75
  -4   2   5   39.89    3.34
  -4  -2   5   41.70    2.84
  -4  -2   5   42.44    3.40
  -4  -2   5   39.81    2.82
  -4   2   5   43.91    3.45
  -4  -2   5   39.94    3.16
  -4   2   5   45.01    3.30
  -4   2   5   42.86    3.05
   4  -2  -4  905.60   42.31
  -4  -2   4  912.49   42.37
   4   2  -4  879.16   42.28
  -4   2   4  902.95   42.33
  -4  -2   4  830.28   42.26
  -4  -2   4  894.07   42.34
  -4   2   4  883.50   42.19
  -4   2   4  910.36   42.23
  -4   2   4  953.33   42.43
  -4  -2   4  882.71   42.40
  -4   2   4  904.42   42.37
  -4   2   4  903.20   42.36
  -4   2   4  896.97   42.34
  -4  -2   3  175.97    8.93
   4  -2  -3  184.52    8.83
  -4   2   3  190.28    8.77
  -4  -2   3  164.41    8.84
   4  -2  -3  181.64    8.95
   4   2  -3  181.35    8.87
  -4  -2   3  177.30    9.04
  -4   2   3  188.07    8.95
  -4   2   3  176.63    8.94
  -4   2   3  188.71    8.95
   4  -2  -2  180.04    8.76
  -4   2   2  186.72    8.73
  -4   2   2  176.20    8.85
  -4  -2   2  173.93    8.79
  -4  -2   2  176.85    8.80
   4   2  -2  177.95    8.80
   4   2  -2  177.55    8.75
  -4  -2   2  172.79    8.92
  -4   2   2  192.20    8.84
   4   2  -1  179.81    8.71
  -4  -2   1  183.12    8.73
  -4  -2   1  176.43    8.72
   4  -2  -1  182.60    8.70
  -4   2   1  171.09    8.69
  -4   2   1  174.11    8.68
  -4  -2   0  283.74   13.77
   4   2   0  294.26   13.77
  -4   2   0  293.91   13.75
  -4   2   0  274.80   13.67
   4  -2   0  287.79   13.74
  -4   2  -1  319.66   15.21
  -4  -2  -1  324.51   15.21
   4   2   1  319.88   15.24
   4  -2   1  329.42   15.18
   4  -2   1  311.45   15.21
   4   2   1  310.89   15.16
   4  -2   1  302.16   15.22
   4  -2   2  172.67    8.88
  -4   2  -2  177.44    8.89
  -4  -2  -2  189.53    8.92
   4   2   2  184.13    8.93
   4   2   2  177.88    8.98
   4  -2   2  178.97    8.91
   4  -2   2  185.16    8.95
   4   2   2  189.36    8.92
   4  -2   2  179.35    9.00
   4  -2   3   14.56    1.97
   4  -2   3   18.33    1.99
   4   2   3   18.39    2.32
  -4  -2  -3   19.13    2.01
   4  -2   3   16.41    2.46
   4   2   3   19.92    2.37
   4   2   3   19.70    2.09
   4  -2   3   19.81    2.46
   4  -2   4    7.47    2.24
   4  -2   4    3.59    1.69
   4   2   4    5.18    1.71
  -4  -2  -4    5.79    1.72
   4   2   4    6.91    2.25
   4   2   4    5.59    2.08
   4  -2   4    3.21    1.72
  -4   2  -4    1.68    1.93
   4   2   4    5.75    2.31
   4   2   4    5.80    1.50
   4  -2   4    3.79    2.40
   4   2   4    6.54    2.51
   4  -2   5   70.66    3.95
   4  -2   5   60.30    3.50
   4   2   5   67.48    3.87
   4   2   5   65.37    3.64
  -4   2  -5   63.16    3.81
   4  -2   5   61.19    3.60
   4   2   5   67.16    3.61
   4   2   5   67.26    4.03
   4   2   5   61.54    3.95
   4  -2   5   59.56    3.55
   4   2   5   65.88    4.13
   4  -2   5   65.61    4.06
   4   2   6   28.34    2.58
   4  -2   6   21.75    1.83
   4  -2   6   21.96    2.86
   4   2   6   26.61    2.89
  -4   2  -6   27.10    2.44
   4  -2   6   28.17    2.36
   4   2   6   17.94    2.90
   4   2   6   22.92    2.50
   4   2   6   21.77    3.25
   4  -2   6   19.02    2.22
   4  -2   6   22.79    2.91
   4  -2   6   18.16    2.26
   4   2   7  492.32   21.77
   4  -2   7  500.15   22.01
   4   2   7  533.44   21.95
  -4  -2  -7  508.88   21.75
   4  -2   7  484.97   21.75
   4  -2   7  517.79   21.91
   4   2   7  402.43   21.52
  -4  -2  -7  402.85   21.54
   4   2   7  523.10   21.73
   4  -2   7  497.63   21.84
   4   2   7  537.12   22.10
   4  -2   7  513.08   22.02
   4   2   7  510.40   21.87
   4   2   7  514.12   22.09
   4  -2   7  461.31   21.80
   4   2   7  501.99   22.00
   4   2   8   89.14    4.00
   4   2   8   97.76    4.49
   4  -2   8   92.20    4.75
  -4  -2  -8   87.29    3.80
   4  -2   8   91.42    4.21
  -4   2  -8   94.84    4.20
   4  -2   8   87.02    3.82
  -4   2  -8   92.03    3.65
   4   2   8  100.77    4.85
   4  -2   8   90.72    4.30
   4  -2   8   85.35    4.22
   4   2   8   92.78    4.34
   4   2   8   95.40    4.67
   4  -2   8   96.64    4.62
   4   2   8   92.36    5.07
   4   2   9   12.15    2.03
   4  -2   9   14.06    3.09
   4   2   9   15.71    2.94
   4   2   9   14.49    2.95
  -4   2  -9   14.97    2.31
  -4  -2  -9   14.34    1.40
  -4  -2  -9   12.79    1.57
  -4   2  -9   14.26    1.50
   4   2   9   13.02    3.09
   4  -2   9   17.72    2.61
   4   2   9   14.95    3.69
   4  -2   9   16.11    3.06
   4   2   9   15.70    2.65
   4  -2   9   11.98    2.53
   4   2  10    2.31    2.81
   4   2  10    3.94    2.75
   4   2  10    5.34    1.82
   4  -2  10    3.58    3.08
  -4  -2 -10    4.50    1.14
   4  -2  10    4.71    2.03
  -4   2 -10    3.49    1.92
   4   2  10    3.89    3.10
   4  -2  10    5.24    2.52
   4  -2  10    4.64    2.48
   4  -2  10    5.88    2.97
   4   2  10    6.04    3.70
   4  -2  10    4.39    2.49
   4   2  10    4.25    2.73
   4  -2  11   32.10    3.61
   4   2  11   31.50    3.32
   4   2  11   22.76    2.37
   4   2  11   29.34    3.40
  -4  -2 -11   26.75    1.71
  -4   2 -11   31.94    2.51
   4   2  11   22.11    3.58
   4  -2  11   21.61    2.87
   4   2  11   23.82    4.12
   4   2  11   25.01    3.13
   4  -2  11   22.36    2.79
   4  -2  11   28.62    3.06
   4  -2  12    2.65    2.80
   4   2  12    2.50    3.06
   4  -2  12    4.69    3.25
   4   2  12   -2.45    3.30
   4   2  12   -0.98    3.27
   4  -2  12   -0.28    3.03
   4  -2  12   -2.14    2.59
   4  -2  12    2.16    2.83
   4   2  12    0.43    2.88
   4  -2  12    1.85    2.87
   4  -2  12    0.19    2.47
   4  -2  13   -1.11    3.39
   4  -2  13    4.81    2.97
   4   2  13    4.30    3.39
   4   2  13   -1.91    3.12
   4   2  13    1.21    3.49
   4  -2  13    0.08    3.36
   4   2  13    3.06    3.08
   4  -2  13    0.91    2.34
   4  -2  13    0.48    3.05
   4  -2  13   -3.61    2.86
   4   2  14    4.89    3.54
   4   2  14    8.35    3.43
   4  -2  14    3.01    3.10
   4  -2  14   -0.51    3.45
   4   2  14    5.17    3.96
   4  -2  14    4.66    3.52
   4   2  14    6.72    3.14
   4  -2  14    7.00    3.33
   4  -2  14    5.08    2.24
   4  -2  14    2.40    2.95
   4  -2  15   31.22    3.80
   4   2  15   33.58    4.20
   4   2  15   45.75    4.27
   4   2  15   41.64    4.86
   4  -2  15   39.06    4.34
   4  -2  15   41.91    4.14
   4   2  16   68.43    5.19
   4  -2  16   54.38    4.69
   4   2  16   67.93    5.12
   4  -2  16   68.53    5.06
   4  -2  16   60.71    5.18
   4   2  16   57.78    5.66
   4  -2  17    3.71    3.23
   4   2  17   -1.84    3.73
   4   2  17   -0.54    3.58
   4  -2  17    1.95    3.66
   4  -2  17   -1.14    3.44
   4   2  17   -0.81    3.61
   4   2  18   61.74    5.03
   4  -2  18   54.11    4.56
   4   2  18   69.92    4.97
   4   2  18   61.50    4.95
   4   2  19   21.89    3.93
   4  -2  19   22.99    3.19
   4   2  20   -4.14    3.46
   4  -2  20    1.48    2.64
  -4  -4  19   -2.22    2.65
  -4  -4  19    3.63    2.94
  -4   4  18    5.08    3.36
  -4  -4  18   -4.39    2.96
  -4   4  18   -0.40    3.77
  -4  -4  17   13.70    3.31
  -4  -4  17   20.31    3.83
  -4   4  17   14.00    3.77
  -4   4  17   16.30    4.39
  -4  -4  16   11.44    3.89
  -4  -4  16   13.34    3.58
  -4   4  16   18.62    3.98
  -4   4  16   16.24    4.68
  -4  -4  15   73.83    5.13
  -4  -4  15   83.02    5.56
  -4   4  15   66.93    5.99
  -4   4  15   83.61    5.34
  -4  -4  14  180.01    9.16
  -4  -4  14  206.32    9.48
  -4   4  14  173.83    9.78
  -4   4  14  199.89    9.39
  -4  -4  13    3.10    4.05
  -4   4  13    2.62    3.74
  -4   4  13   15.44    4.50
  -4  -4  13    9.46    3.00
  -4   4  12    2.48    3.50
  -4  -4  12    2.38    3.84
  -4   4  12    5.03    4.25
  -4  -4  12   -1.69    2.87
  -4   4  12    3.08    4.17
  -4  -4  12    0.39    3.35
  -4  -4  11    1.71    3.74
  -4   4  11   -0.45    3.43
  -4  -4  11    2.39    1.53
  -4  -4  11    2.38    2.27
  -4   4  11   -3.52    4.01
  -4  -4  11    2.50    3.40
  -4  -4  11    2.75    2.81
  -4   4  11    2.08    3.93
  -4   4  10   13.41    3.45
  -4  -4  10   15.40    3.81
  -4  -4  10   13.18    1.86
  -4  -4  10   11.32    2.32
  -4   4  10   10.94    3.86
  -4  -4  10   12.70    3.42
  -4   4  10   11.03    3.80
  -4  -4  10    7.67    2.84
  -4  -4   9   65.92    5.01
   4  -4  -9   69.79    4.04
   4  -4  -9   64.03    3.64
  -4  -4   9   65.96    3.77
  -4   4   9   66.16    5.26
  -4  -4   9   59.27    3.87
  -4  -4   9   49.58    4.25
  -4  -4   9   69.28    4.84
  -4   4   9   69.87    4.78
  -4  -4   8   21.66    3.64
  -4   4   8   21.42    3.27
  -4   4   8   21.03    3.00
   4  -4  -8   25.09    2.57
   4  -4  -8   18.27    2.09
   4   4  -8   18.88    2.34
  -4  -4   8   19.88    2.22
  -4   4   8   22.85    3.84
  -4  -4   8   16.14    2.18
  -4  -4   8   24.45    3.49
  -4  -4   7  145.58    8.07
   4  -4  -7  151.22    7.66
  -4   4   7  144.89    7.88
  -4  -4   7  141.47    7.51
   4  -4  -7  154.68    7.47
   4   4  -7  145.59    7.59
  -4  -4   7  136.47    7.35
  -4   4   7  150.16    8.30
  -4   4   7  155.79    7.94
  -4  -4   7  152.80    8.00
  -4   4   6   40.63    3.52
   4  -4  -6   39.39    3.04
  -4   4   6   37.05    3.55
  -4  -4   6   39.82    3.79
   4   4  -6   31.98    2.65
   4  -4  -6   37.92    2.89
  -4   4   6   39.02    2.34
   4   4  -6   35.86    2.94
  -4   4   6   40.30    4.16
  -4  -4   6   30.67    2.46
  -4  -4   6   40.23    3.60
  -4   4   6   35.73    3.48
  -4  -4   5   91.87    5.42
   4   4  -5   77.72    4.66
  -4   4   5   85.17    5.22
  -4  -4   5   82.32    4.91
  -4   4   5   91.77    4.50
   4   4  -5   86.01    4.83
  -4  -4   5   92.93    4.90
  -4   4   5   86.47    5.66
  -4  -4   5   76.92    4.32
  -4   4   5   82.89    4.96
  -4   4   5   86.30    5.08
  -4  -4   5   76.04    5.21
   4  -4  -4  170.54    8.50
  -4  -4   4  170.83    8.59
  -4  -4   4  166.81    8.56
  -4   4   4  171.35    8.33
  -4  -4   4  175.62    8.77
   4  -4  -4  168.91    8.56
  -4   4   4  171.58    8.73
   4   4  -4  158.22    8.43
  -4   4   4  166.43    8.65
  -4   4   4  153.64    8.45
   4   4  -3  333.45   17.36
  -4   4   3  349.20   17.54
  -4  -4   3  368.59   17.52
   4  -4  -3  364.65   17.49
  -4   4   3  374.64   17.34
  -4  -4   3  374.67   17.45
  -4  -4   3  361.05   17.44
   4  -4  -3  379.75   17.42
   4   4  -3  367.95   17.49
  -4  -4   3  338.44   17.11
   4  -4  -3  370.50   17.27
  -4   4   3  364.80   17.45
   4  -4  -2   97.31    5.29
   4  -4  -2   85.50    4.66
   4  -4  -2  101.34    5.30
  -4   4   2   89.07    5.18
  -4  -4   2   89.50    5.32
  -4  -4   2   94.33    5.09
   4   4  -2   92.48    5.22
  -4  -4   2   93.25    4.73
  -4   4   2   91.16    5.12
   4  -4  -2  100.23    5.08
   4   4  -2   89.05    4.65
  -4   4   1   13.48    2.26
   4  -4  -1   12.59    2.55
  -4   4   1    9.39    2.29
   4   4  -1   10.88    2.44
  -4  -4   1   13.19    2.66
   4  -4  -1   12.07    1.98
   4   4  -1    9.94    1.84
  -4  -4   1   10.22    2.38
   4   4  -1   13.86    2.64
   4  -4  -1    6.67    2.41
   4  -4  -1   12.32    2.35
   4  -4   0   63.35    3.84
   4   4   0   54.31    3.82
  -4  -4   0   62.00    3.95
  -4   4   0   59.54    3.75
  -4   4   0   54.80    3.72
   4  -4   0   56.76    3.61
   4  -4   0   59.41    3.80
  -4  -4   0   65.12    3.91
   4   4   0   54.05    3.99
  -4  -4   0   52.61    3.79
   4   4   0   53.41    3.46
  -4   4   0   55.84    3.60
  -4   4  -1    7.83    2.21
   4  -4   1    5.24    2.54
  -4  -4  -1    2.77    2.31
   4   4   1    6.95    2.40
  -4  -4  -1    2.59    2.45
  -4   4  -1    5.65    2.32
   4   4   1    3.68    2.88
  -4  -4  -1    4.11    2.29
   4  -4   1    5.52    2.39
   4   4   1    4.87    2.15
   4  -4   1    4.24    2.28
  -4   4  -1    5.31    1.94
   4  -4   1    5.28    2.59
  -4   4  -2  122.79    6.72
  -4  -4  -2  135.35    6.75
   4  -4   2  131.40    6.75
  -4   4  -2  123.42    6.70
   4   4   2  129.86    6.74
  -4  -4  -2  125.52    6.69
   4  -4   2  128.36    6.71
  -4  -4  -2  122.51    6.48
   4  -4   2  125.53    6.74
   4   4   2  133.46    6.96
  -4   4  -2  120.66    6.43
   4  -4   2  126.51    6.84
  -4  -4  -2  126.11    6.51
  -4   4  -3   97.53    5.66
   4   4   3  104.34    5.68
  -4  -4  -3  107.02    5.67
   4  -4   3  106.65    5.70
  -4  -4  -3   90.39    5.29
   4  -4   3  115.65    5.65
   4   4   3  108.27    5.90
  -4  -4  -3  103.24    5.57
  -4  -4  -3  103.03    5.32
   4  -4   3  116.22    6.03
  -4   4  -3   93.26    5.23
   4  -4   4  412.41   18.75
  -4  -4  -4  425.83   18.75
   4   4   4  409.36   18.78
  -4   4  -4  389.89   18.80
   4  -4   4  420.98   18.84
   4   4   4  425.20   18.89
  -4  -4  -4  399.99   18.73
   4   4   4  394.12   18.78
  -4  -4  -4  409.24   18.51
  -4   4  -4  345.43   18.44
   4  -4   4  393.15   18.92
   4   4   4  353.63   18.40
   4  -4   5   23.96    2.59
   4   4   5   23.01    3.05
   4  -4   5   25.92    3.34
  -4   4  -5   22.67    2.68
  -4  -4  -5   23.56    2.72
   4  -4   5   23.36    2.74
   4   4   5   30.62    3.57
   4  -4   5   20.15    3.58
   4   4   5   24.32    2.02
   4   4   6   10.75    2.97
   4  -4   6    7.19    3.09
   4  -4   6   13.37    2.10
   4  -4   6    9.52    2.33
   4   4   6   11.42    1.59
   4   4   6    9.85    2.17
   4   4   6   12.10    3.28
   4  -4   6    7.64    1.87
   4  -4   6    8.98    3.35
   4   4   6    9.90    1.82
   4  -4   7  637.04   26.85
  -4  -4  -7  649.53   26.58
   4   4   7  656.75   26.67
   4   4   7  610.70   26.35
   4   4   7  634.93   27.00
   4   4   7  580.55   26.42
   4   4   7  639.01   26.81
   4  -4   7  603.08   26.93
   4   4   8   29.92    3.56
   4  -4   8   28.27    3.75
   4  -4   8   26.04    2.76
  -4  -4  -8   31.24    2.58
   4   4   8   28.85    3.77
   4   4   8   28.77    2.53
   4  -4   8   32.69    4.07
   4  -4   9    7.22    3.52
   4   4   9    5.14    2.16
   4   4   9    8.20    3.12
   4  -4   9    4.03    2.04
  -4  -4  -9    5.87    1.88
   4   4   9    5.64    3.52
   4   4   9    6.50    2.09
   4  -4   9   10.73    3.74
   4   4  10   11.32    2.22
   4  -4  10   13.70    3.68
   4   4  10    9.35    3.48
  -4  -4 -10    9.69    1.90
   4  -4  10   12.54    1.99
   4  -4  10   10.95    2.63
   4   4  10   13.50    3.89
   4  -4  10   16.19    3.90
   4  -4  10    9.74    3.47
   4   4  10    9.68    2.36
   4   4  11    9.92    3.64
   4   4  11    8.88    2.11
   4  -4  11   13.26    3.88
   4   4  11    3.06    3.87
   4  -4  11    6.96    2.72
   4   4  11    9.38    2.45
   4  -4  11   10.91    3.87
   4  -4  11   11.06    3.38
   4   4  12    0.60    3.80
   4  -4  12    4.55    4.02
   4   4  12   11.89    4.11
   4  -4  12    1.91    2.76
   4   4  12    0.18    2.63
   4  -4  12   10.44    3.47
   4  -4  13   28.48    4.47
   4   4  13   32.10    4.37
   4  -4  13   28.28    3.51
   4   4  13   26.72    4.47
   4   4  13   32.66    3.31
   4  -4  14    0.74    3.98
   4  -4  14    1.37    3.28
   4   4  14    0.68    3.92
   4  -4  14    0.24    3.10
   4   4  14    7.70    4.19
   4  -4  14    2.70    3.53
   4   4  14    2.60    2.87
   4  -4  15   23.50    3.60
   4  -4  15   22.93    4.40
   4   4  15   26.14    4.38
   4   4  15   18.13    4.55
   4  -4  15   19.67    3.34
   4  -4  15   23.96    3.77
   4   4  15   20.93    3.25
   4  -4  16   13.17    4.00
   4  -4  16   11.91    3.28
   4   4  16   14.06    3.92
   4   4  16    7.63    4.28
   4  -4  16   11.29    3.09
   4   4  17    2.16    3.63
   4  -4  17    0.10    3.60
   4  -4  17    4.51    3.11
   4   4  17   -1.33    3.91
   4   4  18    4.33    3.48
   4  -4  18    0.69    2.80
   4   4  18   -0.12    3.61
   4  -4  19   -1.24    2.52
   4   4  19   -0.65    3.06
  -4   6  16   15.04    3.19
  -4  -6  16   10.34    3.01
  -4  -6  16   10.04    3.47
  -4   6  16   12.05    3.56
  -4  -6  15    5.80    3.55
  -4   6  15   -1.77    3.30
  -4  -6  15   -6.40    3.20
  -4   6  15    4.72    3.67
  -4  -6  14   -0.11    3.65
  -4   6  14   -3.77    3.47
  -4   6  14   -0.68    3.97
  -4  -6  13    3.38    3.83
  -4   6  13    2.97    3.71
  -4   6  13   -0.42    4.27
  -4  -6  12    8.51    4.25
  -4   6  12   11.78    3.81
  -4   6  12    4.27    4.50
  -4  -6  12    4.06    3.74
  -4   6  11    0.87    3.67
  -4  -6  11    4.85    4.06
  -4  -6  11   -1.59    1.93
  -4   6  11    4.81    4.51
  -4  -6  11   -0.60    3.90
  -4   6  10    2.75    3.65
  -4  -6  10   -2.83    4.06
  -4  -6  10   -1.34    2.27
  -4   6  10   -3.48    4.53
  -4  -6  10   -0.23    4.03
  -4  -6   9    2.43    3.91
  -4   6   9   -1.53    3.75
  -4  -6   9   -4.48    2.53
   4  -6  -9    1.89    2.15
  -4   6   9   -1.08    4.46
  -4  -6   9    2.75    3.91
  -4  -6   8   -1.64    3.80
  -4   6   8   -2.14    3.44
   4  -6  -8    4.06    2.34
  -4  -6   8    2.45    2.55
  -4   6   8   -4.10    4.49
  -4  -6   8   -0.77    3.97
  -4   6   7    3.96    3.46
  -4  -6   7    7.84    3.71
   4  -6  -7    9.59    2.57
  -4   6   7    5.94    4.31
  -4  -6   7    8.94    3.91
  -4   6   6    6.98    3.57
   4  -6  -6    5.38    2.51
  -4  -6   6    6.03    2.99
  -4   6   6    0.83    4.18
  -4  -6   6    5.38    3.68
  -4   6   5   74.48    5.39
  -4  -6   5   74.67    4.81
  -4  -6   5   66.26    5.16
  -4  -6   4   11.83    3.30
  -4   6   4    8.04    3.76
  -4   6   4    7.16    2.96
   4  -6  -4    5.52    2.86
  -4  -6   4    6.88    3.03
  -4   6   4   12.93    4.03
  -4  -6   4   13.55    3.48
   4  -6  -3    4.20    2.90
  -4  -6   3    3.62    3.19
  -4  -6   3    3.51    3.02
  -4   6   3    3.79    2.63
   4   6  -3    0.77    2.90
  -4   6   3    4.62    3.73
  -4  -6   3    0.84    3.07
  -4  -6   2   -1.94    3.07
   4  -6  -2    2.46    3.00
  -4  -6   2    1.90    2.77
  -4   6   2   -0.33    2.46
  -4   6   2    4.55    3.60
   4   6  -1   51.44    4.19
  -4   6   1   49.92    4.44
  -4  -6   1   45.14    3.63
   4  -6  -1   47.78    4.01
  -4  -6   1   58.12    4.16
  -4  -6   1   38.81    2.77
  -4  -6   1   50.15    3.90
  -4   6   1   50.12    3.52
  -4   6   0   50.68    4.48
   4  -6   0   42.21    3.23
   4   6   0   53.51    4.25
  -4  -6   0   42.81    3.48
  -4  -6   0   55.36    4.21
   4  -6   0   58.10    4.12
  -4  -6   0   48.24    3.04
  -4   6   0   51.16    3.50
   4   6   0   46.40    3.22
  -4  -6   0   51.70    3.82
   4  -6   1    1.74    2.93
  -4  -6  -1   -3.49    3.00
   4   6   1   -2.82    3.21
   4  -6   1    1.48    2.26
  -4  -6  -1    1.92    2.16
  -4   6  -1    0.16    3.25
  -4   6  -1    3.51    2.07
   4   6   1   -0.31    2.21
  -4  -6  -1   -2.56    2.56
   4  -6   2   65.36    4.48
  -4  -6  -2   64.93    4.41
   4  -6   2   53.48    4.00
  -4   6  -2   52.11    4.43
   4   6   2   60.22    3.97
  -4  -6  -2   59.04    4.01
  -4  -6  -3    2.63    2.90
   4  -6   3    8.72    3.13
   4  -6   3    0.25    2.68
   4   6   3    1.85    2.66
  -4  -6  -3    0.44    2.19
   4   6   4   35.88    3.51
   4  -6   4   28.78    3.45
  -4   6  -4   35.55    3.66
   4  -6   4   35.42    3.69
   4   6   4   24.53    4.24
   4  -6   4   35.00    4.17
   4   6   5    6.21    3.03
   4  -6   5    1.51    3.21
  -4   6  -5    2.61    2.68
  -4  -6  -5    1.26    2.83
   4  -6   5    2.05    2.99
   4   6   5    1.94    3.68
   4  -6   5    1.05    3.80
   4  -6   6    0.33    3.35
  -4   6  -6    3.49    2.64
   4   6   6    2.90    3.81
   4  -6   6    3.32    2.95
  -4   6  -7   10.85    2.59
  -4  -6  -7   16.92    2.81
   4  -6   7   14.38    3.08
   4   6   7   11.52    4.09
   4   6   8    4.37    3.55
  -4   6  -8    4.27    2.28
  -4  -6  -8    3.19    2.57
   4   6   8    0.72    4.04
   4  -6   8   -3.31    3.97
   4  -6   9   36.84    4.48
   4   6   9   32.10    4.28
   4  -6   9   32.73    3.42
  -4  -6  -9   34.68    3.13
   4   6   9   26.43    4.68
   4  -6   9   42.26    4.65
   4   6  10    3.23    3.90
   4   6  10    2.93    2.40
   4  -6  10   -1.05    3.88
  -4  -6 -10   -3.11    2.28
   4  -6  10   -1.84    2.58
   4   6  10   -0.52    4.32
   4  -6  10    0.24    3.98
   4   6  11    0.45    3.90
   4  -6  11   -4.74    3.99
   4  -6  11    3.46    2.28
   4   6  11    4.38    4.26
   4  -6  11   -0.36    3.92
   4   6  12   29.82    4.47
   4  -6  12   16.65    4.24
   4   6  12   24.12    4.53
   4  -6  12   21.40    4.27
   4  -6  13   29.92    4.35
   4   6  13   28.39    4.45
   4   6  13   22.20    4.41
   4  -6  13   32.39    4.13
   4  -6  14   15.09    3.30
   4  -6  14   13.56    3.98
   4   6  14    6.63    3.80
   4   6  14   10.00    3.84
   4  -6  15    1.14    2.93
   4  -6  15    5.47    3.65
   4   6  15    1.74    3.41
   4   6  15    2.41    3.52
   4   6  16    1.91    3.13
   4  -6  16   -3.93    2.66
   4  -6  16    4.45    3.36
   4   6  16    0.11    3.25
  -4   8  11    0.18    2.99
  -4   8  11   -1.00    3.22
  -4   8  10   14.38    3.31
  -4  -8  10    7.29    3.13
  -4   8  10   14.75    3.57
  -4  -8   9   10.10    3.17
  -4   8   9    1.39    3.14
  -4  -8   9    8.18    2.34
  -4   8   9    0.25    3.49
  -4   8   8   19.37    3.56
  -4  -8   8   18.30    3.42
  -4  -8   8   33.41    3.05
   4  -8  -8   26.20    2.76
  -4   8   8   16.07    4.16
  -4  -8   8   25.68    3.70
  -4  -8   7   20.83    3.43
  -4   8   7   23.02    3.56
  -4  -8   7   29.74    3.17
   4  -8  -7   30.78    3.02
  -4   8   7   19.79    4.19
  -4  -8   7   24.73    3.84
  -4   8   6   -1.94    3.07
  -4  -8   6    8.47    3.05
  -4   8   6   -1.70    3.98
   4  -8  -6    1.82    2.73
  -4   8   5   10.57    3.08
  -4  -8   5    6.18    2.91
   4  -8  -5    7.32    2.89
  -4  -8   5   14.92    3.06
  -4   8   5    3.83    4.06
  -4   8   4    3.94    2.79
  -4  -8   4    3.44    3.05
  -4   8   4   -1.47    4.13
  -4  -8   4    0.41    3.37
  -4  -8   3   98.84    5.62
   4  -8  -3   98.60    5.57
   4  -8  -2   11.47    3.21
  -4  -8   2   10.76    3.27
  -4   8   2    5.77    4.37
  -4  -8   2    6.16    3.18
   4  -8  -1   31.27    3.83
  -4  -8   1   35.87    3.81
  -4   8   1   28.43    4.75
  -4  -8   1   28.84    3.57
   4  -8  -1   22.73    3.33
  -4  -8   0    3.91    3.40
   4  -8   0   -0.19    3.24
  -4  -8   0    2.72    2.85
   4  -8   0    4.21    2.99
   4  -8   1    0.58    3.21
  -4  -8  -1    3.40    3.26
   4   8   1    1.29    3.95
   4  -8   1    1.42    3.08
  -4  -8  -2   -4.10    3.12
   4  -8   2    3.11    3.32
   4   8   2    0.51    4.07
   4  -8   2   -2.68    3.24
  -4  -8  -3   15.19    3.17
   4  -8   3   12.46    3.43
   4   8   3   17.80    4.15
   4  -8   3    4.84    3.26
  -4  -8  -4    8.11    3.11
  -4  -8  -4    5.22    1.92
   4   8   4    4.18    4.00
   4  -8   5    8.80    3.17
  -4  -8  -5    5.70    2.19
   4  -8   6   37.83    3.77
  -4  -8  -6   55.63    3.85
   4  -8   6   53.36    4.06
  -4  -8  -6   39.81    3.35
   4   8   6   33.79    4.68
   4  -8   6   37.72    4.32
   4   8   6   43.36    3.97
   4   8   7    2.79    3.06
   4  -8   7    5.38    2.95
  -4  -8  -7    4.43    2.61
  -4  -8  -7   -3.77    2.33
   4   8   7   -1.95    3.67
   4  -8   7    3.10    3.24
   4   8   8    9.54    3.20
   4  -8   8    2.58    2.93
   4   8   8    0.65    2.43
   4  -8   8    6.13    2.66
  -4  -8  -8    4.07    2.40
   4   8   8    9.47    3.57
  -4  -8  -8   -2.17    2.32
   4  -8   8    2.07    3.37
   4  -8   9   -0.33    3.05
   4   8   9    1.02    3.16
   4  -8   9    2.64    2.43
   4   8   9    5.16    3.44
  -4  -8  -9    5.43    2.29
   4  -8   9   -3.18    3.17
   4   8  10    9.98    3.22
   4  -8  10    8.73    3.05
   4   8  10   10.43    3.37
  -4  -8 -10    6.49    2.40
   4  -8  10   11.11    3.18
   4   8  11    2.72    3.10
   4  -8  11    5.89    2.88
  -5  -1  21   13.39    2.93
  -5   1  21   22.67    3.28
  -5  -1  20    5.63    2.93
  -5   1  20    4.47    3.20
  -5  -1  19    3.26    3.09
  -5   1  19    4.35    3.37
  -5  -1  18    1.11    3.15
  -5   1  18   -1.23    3.54
  -5  -1  18    5.24    3.87
  -5  -1  17    9.15    3.37
  -5  -1  17    4.83    2.78
  -5   1  17    3.08    2.77
  -5   1  17    5.10    3.58
  -5   1  17    6.42    4.51
  -5  -1  16   11.08    3.37
  -5   1  16    9.55    3.01
  -5  -1  16    9.80    2.97
  -5   1  16    7.35    3.51
  -5   1  16    9.77    4.66
  -5  -1  16   11.03    4.14
  -5   1  15    1.84    3.48
  -5   1  15    0.55    2.85
  -5  -1  15   -1.72    2.96
  -5  -1  15   -1.34    3.26
  -5   1  15   -2.12    4.41
  -5   1  15    3.17    4.17
  -5   1  15    6.39    3.49
  -5  -1  15    6.30    4.01
  -5  -1  14  139.10    7.38
  -5   1  14  138.57    7.61
  -5  -1  14  129.80    7.54
  -5  -1  14  131.73    7.64
  -5  -1  14  135.17    7.71
  -5   1  14  110.93    7.96
  -5   1  14  144.90    7.68
  -5   1  14  140.40    8.17
  -5   1  14  132.99    7.98
  -5  -1  14  139.89    7.82
  -5   1  14  137.98    7.44
  -5  -1  14  126.54    7.68
  -5   1  13   19.44    3.33
  -5  -1  13   21.80    3.24
  -5   1  13   20.57    2.91
  -5  -1  13   21.56    2.96
  -5  -1  13   22.47    3.34
  -5   1  13   23.86    3.99
  -5   1  13   20.67    3.86
  -5   1  13   24.93    4.12
  -5  -1  13   16.24    3.50
  -5   1  13   18.35    3.37
  -5  -1  13   24.35    3.58
  -5  -1  12   11.26    1.82
  -5  -1  12   12.14    2.95
  -5   1  12   12.17    2.79
  -5   1  12    9.73    2.91
  -5   1  12   15.42    3.47
  -5  -1  12   13.78    2.98
  -5  -1  12   12.24    3.17
  -5   1  12   13.86    3.75
  -5  -1  12    9.48    3.38
  -5   1  12   11.85    3.54
  -5   1  12   11.83    3.05
  -5   1  11   31.75    2.47
  -5  -1  11   28.33    3.29
  -5   1  11   27.16    3.23
   5   1 -11   31.30    2.12
   5  -1 -11   32.46    2.31
  -5  -1  11   26.60    3.28
  -5   1  11   27.04    3.67
  -5  -1  11   30.89    2.36
  -5   1  11   26.03    3.33
  -5   1  11   33.91    4.06
  -5  -1  11   29.49    3.46
  -5  -1  11   25.54    3.52
  -5   1  11   32.36    3.87
  -5  -1  10  105.40    5.90
  -5  -1  10   98.51    5.79
  -5   1  10  103.60    5.81
  -5   1  10  105.65    5.38
   5  -1 -10  104.86    5.18
   5   1 -10  112.10    5.31
   5  -1 -10  111.22    5.41
  -5   1  10   94.67    5.85
  -5  -1  10   98.71    5.81
  -5   1  10   90.02    6.05
  -5   1  10   91.79    5.88
  -5  -1  10  102.69    5.89
  -5  -1  10   96.62    6.12
  -5  -1  10   96.22    5.29
  -5   1  10  105.64    6.18
  -5   1  10  103.30    6.34
  -5  -1   9   45.39    3.50
  -5   1   9   47.90    3.50
   5  -1  -9   39.40    2.31
  -5  -1   9   43.97    3.52
  -5   1   9   46.25    2.90
   5  -1  -9   41.85    2.58
   5   1  -9   50.42    2.83
   5  -1  -9   48.10    2.87
  -5   1   9   44.26    3.65
  -5  -1   9   44.53    3.71
  -5   1   9   47.61    3.49
  -5   1   9   51.05    3.87
  -5  -1   9   41.42    3.52
  -5   1   9   42.79    4.03
  -5   1   9   45.73    3.34
  -5  -1   9   40.71    3.93
  -5  -1   9   42.68    3.11
  -5   1   9   45.30    4.16
  -5  -1   9   46.27    2.80
  -5  -1   9   43.37    3.70
  -5  -1   8   25.18    2.93
  -5   1   8   24.43    2.79
  -5  -1   8   20.12    1.91
  -5   1   8   23.87    2.67
   5  -1  -8   22.71    1.64
  -5   1   8   23.71    2.09
   5   1  -8   24.61    2.11
   5  -1  -8   23.86    1.85
  -5  -1   8   21.54    1.67
   5  -1  -8   25.71    2.00
  -5   1   8   22.52    3.15
  -5  -1   8   21.85    2.83
  -5   1   8   25.56    2.73
  -5  -1   8   22.14    2.85
  -5   1   8   20.87    2.80
  -5   1   8   22.98    3.49
  -5  -1   8   23.45    3.00
  -5  -1   8   21.50    3.09
  -5   1   8   23.10    3.34
  -5  -1   7  236.60   11.93
   5  -1  -7  234.67   11.63
   5   1  -7  237.92   11.58
  -5   1   7  247.40   11.68
  -5   1   7  251.94   11.87
  -5   1   7  243.68   12.04
  -5  -1   7  245.36   11.90
  -5  -1   7  246.08   11.87
  -5   1   7  252.06   11.88
  -5   1   7  253.89   11.88
  -5   1   7  243.32   12.08
  -5  -1   7  245.27   12.01
  -5  -1   7  236.25   11.88
  -5   1   7  244.75   11.89
  -5   1   7  250.49   12.06
  -5  -1   7  236.51   11.94
  -5  -1   6   67.98    4.40
  -5   1   6   78.11    4.02
  -5   1   6   72.10    4.24
  -5  -1   6   64.79    4.60
   5   1  -6   61.91    4.26
   5  -1  -6   64.31    3.96
  -5  -1   6   62.29    3.91
  -5   1   6   89.45    4.31
  -5  -1   6   87.13    4.30
  -5  -1   6   86.24    4.35
  -5   1   6   87.67    4.29
  -5   1   6   98.91    4.57
  -5  -1   6   76.86    4.42
  -5   1   6   90.80    4.70
  -5   1   6   77.08    4.54
  -5   1   6   80.30    4.36
  -5  -1   6   87.42    4.34
   5   1  -5    0.81    1.38
  -5   1   5    1.10    1.91
   5   1  -5   -0.10    1.81
   5  -1  -5    0.64    1.54
   5  -1  -5    0.19    1.47
  -5  -1   5    2.85    1.39
  -5  -1   5    3.20    2.19
  -5  -1   5    2.89    2.38
  -5   1   5    0.16    2.17
  -5  -1   5    1.24    1.83
  -5  -1   5    2.21    2.01
  -5   1   5    0.95    1.97
  -5  -1   5    1.19    1.96
  -5   1   5    2.20    2.41
  -5  -1   5    1.91    2.15
  -5   1   5    0.78    1.82
  -5  -1   4  961.67   46.12
   5   1  -4  968.08   46.02
  -5   1   4  970.29   46.07
  -5  -1   4  967.32   46.09
   5  -1  -4  989.85   46.04
   5  -1  -4  983.10   46.06
  -5  -1   4  983.03   46.09
  -5  -1   4  983.92   46.08
  -5   1   4  958.10   46.05
  -5   1   4  977.96   46.14
  -5  -1   4  955.27   46.06
  -5   1   4  972.33   46.09
  -5   1   4 1002.17   46.15
  -5  -1   4  954.43   46.10
  -5   1   4 1001.14   46.14
  -5   1   3  947.32   46.51
   5  -1  -3  989.88   46.51
  -5  -1   3  925.58   46.54
   5  -1  -3 1013.95   46.44
   5  -1  -3  975.93   46.52
  -5  -1   3  975.49   46.54
  -5   1   3  997.22   46.57
  -5   1   3 1004.14   46.56
  -5   1   3  983.64   46.54
  -5   1   3 1014.14   46.57
  -5  -1   3  973.51   46.56
  -5   1   2 1970.96   93.25
   5  -1  -2 2031.14   93.25
  -5  -1   2 1912.41   93.30
   5  -1  -2 1968.64   93.30
   5   1  -1  518.12   24.41
   5  -1  -1  515.26   24.40
  -5  -1   1  511.71   24.42
  -5   1   1  516.48   24.40
  -5   1   0 2080.17   97.05
   5  -1   0 2060.46   97.04
  -5  -1   0 2040.75   97.01
   5  -1   1  104.46    5.32
   5  -1   1  102.94    5.30
  -5  -1  -1  109.72    5.11
   5   1   1  100.67    5.27
   5  -1   2  884.21   42.07
   5  -1   2  857.63   42.11
   5   1   2  922.39   42.07
   5   1   3 1971.59   89.31
   5   1   3 1905.01   89.30
  -5   1  -3 1814.93   89.34
   5  -1   3 1886.31   89.34
   5  -1   3 1875.69   89.31
   5  -1   3 1901.63   89.29
   5   1   3 1861.72   89.36
   5   1   3 1902.68   89.36
   5   1   4 2132.50  101.06
   5   1   4 2193.47  101.11
   5  -1   4 2121.25  101.05
   5  -1   4 2085.13  101.09
  -5   1  -4 2147.25  101.13
   5  -1   4 2092.62  101.13
   5   1   4 2282.04  101.18
   5  -1   4 2171.45  101.15
   5   1   4 2125.61  101.16
   5  -1   5  116.13    6.29
   5  -1   5  117.28    5.77
   5   1   5  116.29    5.98
   5   1   5  122.56    5.83
   5   1   5  114.47    6.04
   5  -1   5  109.50    5.89
  -5   1  -5  121.57    6.03
   5   1   5  134.42    6.21
   5  -1   5  116.20    6.09
   5   1   5  124.23    6.20
   5  -1   5  121.80    6.16
   5  -1   6    3.18    2.39
   5   1   6    4.27    2.09
   5   1   6    2.41    2.21
  -5   1  -6    3.96    1.80
   5  -1   6    3.90    1.72
   5   1   6    4.13    2.31
   5  -1   6    6.12    2.25
   5  -1   6    4.48    2.14
   5   1   6    4.59    2.62
   5   1   7   59.24    3.53
   5  -1   7   51.74    3.90
   5   1   7   56.98    2.89
   5   1   7   53.94    2.88
   5  -1   7   56.38    3.30
   5   1   7   58.03    3.76
   5  -1   7   54.43    3.66
   5   1   7   56.84    3.72
   5   1   7   58.51    3.82
   5   1   7   59.89    4.12
   5  -1   7   56.30    3.65
   5   1   8   91.00    5.50
   5  -1   8  107.62    5.93
   5   1   8  103.02    5.72
  -5   1  -8  106.73    5.42
  -5  -1  -8  108.76    5.07
   5   1   8  100.27    5.98
   5   1   8  101.78    5.78
   5   1   8  106.91    6.13
   5   1   8  103.33    5.83
   5  -1   8   95.47    5.81
   5  -1   9    0.81    2.92
   5   1   9   -0.21    2.05
   5   1   9    2.86    2.62
   5   1   9    1.87    2.73
   5  -1   9    3.66    2.61
  -5  -1  -9    0.61    0.71
  -5   1  -9    0.41    1.68
   5   1   9    0.28    2.80
   5   1   9    1.43    2.66
   5   1   9    0.92    2.80
   5  -1   9    1.84    2.49
   5  -1   9    0.72    2.40
   5  -1   9    2.23    2.81
   5   1   9    0.05    3.49
   5   1  10   94.48    5.53
   5  -1  10  100.48    5.75
   5  -1  10   99.21    5.51
   5   1  10   90.34    5.88
   5   1  10   98.75    5.59
   5  -1  10  101.22    5.64
   5  -1  10   94.56    5.59
   5   1  10   98.38    5.65
   5  -1  10   98.47    5.44
   5  -1  10   92.49    5.21
   5   1  10   96.89    5.71
   5   1  10   95.78    6.13
   5  -1  11   59.41    4.29
   5  -1  11   58.96    4.46
   5   1  11   60.55    4.31
   5   1  11   73.03    4.77
   5  -1  11   71.04    4.51
   5   1  11   64.50    4.41
   5  -1  11   61.53    4.41
   5   1  11   67.10    5.03
   5  -1  11   68.20    4.21
   5   1  11   64.91    4.58
   5  -1  11   67.42    3.85
   5   1  11   65.89    4.54
   5   1  12   24.43    3.14
   5   1  12   31.00    3.38
   5  -1  12   21.50    3.31
   5  -1  12   20.14    3.04
   5   1  12   25.65    3.23
   5   1  12   27.84    3.76
   5  -1  12   22.86    3.33
   5  -1  12   24.66    2.87
   5  -1  12   24.99    3.22
   5  -1  12   27.07    3.42
   5  -1  12   26.42    2.35
   5   1  12   27.83    3.40
   5   1  12   25.13    3.98
   5  -1  13    2.06    2.71
   5   1  13    7.49    2.90
   5   1  13    5.62    3.59
   5   1  13    7.13    2.99
   5  -1  13    1.67    3.20
   5  -1  13    4.80    3.18
   5  -1  13    4.64    3.13
   5   1  13    7.03    3.27
   5   1  14    0.78    3.31
   5  -1  14    7.80    3.07
   5   1  14    3.83    3.16
  -5   1 -14    1.51    1.79
   5   1  14    1.16    3.09
   5   1  14    2.35    3.75
   5  -1  14   -1.76    3.60
   5  -1  14    4.12    3.36
   5   1  14    2.99    3.43
   5   1  15   -0.84    3.43
   5  -1  15    2.27    3.07
   5   1  15    2.57    3.23
   5   1  15   -0.67    3.36
   5  -1  15   -2.09    3.70
   5   1  15    5.57    3.70
   5  -1  15    2.22    3.73
   5   1  16    3.82    3.43
   5  -1  16    3.51    3.23
   5   1  16    5.31    3.49
   5  -1  16    4.43    3.88
   5   1  16   -0.89    3.50
   5   1  16    8.13    3.84
   5  -1  16    8.41    3.87
   5  -1  17    0.73    3.12
   5   1  17    3.23    3.43
   5  -1  17    3.66    3.68
   5   1  17   -4.63    3.89
   5  -1  17    1.52    3.85
   5   1  18   -0.68    3.35
   5  -1  18   -0.65    3.14
   5  -1  18    0.10    3.60
   5   1  18    2.04    3.83
   5  -1  18    4.66    3.63
   5   1  19    9.36    3.47
   5  -1  19    9.15    3.12
   5   1  19    7.43    3.72
   5   1  20    8.62    3.15
   5  -1  20    9.47    2.90
   5   1  21    1.79    2.80
   5  -1  21    2.07    2.54
  -5  -3  20    2.69    2.62
  -5  -3  19   12.95    3.12
  -5   3  19   11.81    3.19
  -5  -3  19    4.68    2.97
  -5  -3  18    1.96    3.23
  -5  -3  18    0.09    3.12
  -5   3  18   -1.89    3.30
  -5   3  17   17.33    3.84
  -5  -3  17   11.31    3.43
  -5  -3  17   18.69    3.66
  -5   3  17   16.04    4.55
  -5  -3  17   10.53    3.34
  -5   3  16   -3.29    4.29
  -5  -3  16    0.97    3.42
  -5   3  16    8.34    4.45
  -5  -3  16    1.53    3.28
  -5  -3  15   17.02    3.89
  -5   3  15   20.00    3.77
  -5  -3  15   20.27    3.61
  -5   3  15   18.26    4.35
  -5   3  15   14.87    4.64
  -5  -3  15   11.34    3.44
  -5   3  15   19.98    4.79
  -5  -3  14    0.17    3.33
  -5   3  14    2.36    4.16
  -5   3  14    0.58    3.20
  -5  -3  14   -2.84    3.50
  -5   3  14    2.23    4.27
  -5   3  14   -1.59    4.49
  -5  -3  14    2.25    3.26
  -5  -3  13   56.47    4.72
  -5  -3  13   54.38    4.40
  -5   3  13   55.48    4.90
  -5   3  13   57.96    4.14
  -5   3  13   47.18    4.93
  -5  -3  13   38.06    4.15
  -5  -3  13   43.40    3.90
  -5   3  13   59.97    5.25
  -5   3  13   56.27    4.53
  -5  -3  12  118.98    6.90
  -5   3  12  119.40    6.91
  -5   3  12  121.51    7.22
  -5   3  12  125.45    6.37
  -5  -3  12  102.65    6.31
  -5   3  12  122.67    7.23
  -5   3  12  115.98    6.79
  -5  -3  11    4.98    3.43
  -5   3  11   -0.67    3.40
  -5   3  11    0.31    3.10
  -5   3  11   -2.88    3.57
  -5   3  11    2.10    2.58
  -5  -3  11   -0.46    2.94
  -5   3  11   -2.26    3.87
  -5  -3  11    0.27    2.88
  -5  -3  11    3.46    2.48
   5  -3 -10  145.56    6.70
  -5   3  10  142.02    7.33
  -5  -3  10  148.67    7.48
  -5  -3  10  115.02    6.42
  -5  -3  10  129.25    6.45
   5  -3 -10  144.97    6.71
   5  -3 -10  129.40    6.67
  -5   3  10  128.49    7.59
  -5   3  10  135.70    6.91
  -5   3  10  136.64    7.25
  -5  -3  10  104.84    7.11
  -5  -3  10  140.42    7.26
  -5   3  10  140.44    7.58
  -5  -3  10  112.95    6.78
  -5  -3   9  134.73    7.05
  -5   3   9  128.72    7.05
   5  -3  -9  139.07    6.47
   5   3  -9  140.97    6.78
   5   3  -9  128.18    6.31
  -5  -3   9  114.01    6.21
   5  -3  -9  131.49    6.43
   5  -3  -9  122.57    6.14
  -5  -3   9  119.89    6.23
  -5   3   9  136.23    7.23
  -5   3   9  124.72    6.54
  -5  -3   9  116.72    6.58
  -5   3   9  125.77    7.18
  -5  -3   9  100.87    6.44
  -5  -3   9  123.08    6.92
  -5   3   9  131.89    6.95
  -5   3   8   15.07    2.96
   5  -3  -8   11.45    2.10
  -5   3   8   12.31    3.45
  -5  -3   8   15.41    3.31
  -5  -3   8    7.42    2.38
   5  -3  -8   14.60    1.91
  -5  -3   8   13.90    1.80
   5  -3  -8   11.83    1.58
   5   3  -8   13.78    1.94
   5   3  -8   14.58    2.48
  -5  -3   8   13.89    2.25
  -5   3   8   12.81    3.32
  -5   3   8   14.71    3.37
  -5  -3   8   10.65    2.86
  -5  -3   8    9.62    2.31
  -5   3   8   13.45    2.26
  -5   3   7   19.80    2.59
  -5  -3   7   15.92    3.30
   5  -3  -7   21.31    2.31
  -5   3   7   21.62    3.56
  -5   3   7   22.69    3.02
   5  -3  -7   16.36    1.98
   5   3  -7   16.67    2.19
  -5  -3   7   12.74    2.50
  -5  -3   7   14.54    2.15
  -5  -3   7   20.08    2.34
  -5   3   7   25.00    3.33
  -5   3   7   18.22    3.39
  -5  -3   7   21.18    3.04
  -5   3   7   21.32    2.32
  -5  -3   7   16.33    2.20
   5  -3  -6   11.83    2.20
  -5   3   6   12.77    2.64
  -5  -3   6   12.31    3.06
  -5   3   6   11.80    2.89
   5  -3  -6   14.04    1.94
  -5  -3   6    6.79    2.35
  -5   3   6    9.56    3.09
  -5  -3   6   12.67    1.96
  -5  -3   6    8.47    2.81
  -5   3   6   11.50    2.99
  -5  -3   6   11.05    1.96
  -5   3   6   12.65    1.94
   5  -3  -5  105.77    5.82
  -5  -3   5  120.23    6.22
   5   3  -5  103.40    5.54
  -5   3   5  114.84    5.92
   5  -3  -5  125.56    5.72
  -5  -3   5  109.45    5.70
  -5   3   5  120.92    5.48
  -5  -3   5  114.39    5.88
  -5  -3   5  105.46    5.54
  -5   3   5  112.61    5.52
  -5   3   5  104.31    6.28
  -5  -3   5   87.65    5.50
  -5   3   5  107.84    6.00
  -5  -3   5   97.15    6.04
   5  -3  -4    0.90    2.08
   5   3  -4    5.62    2.00
   5   3  -4    4.67    1.80
  -5  -3   4   10.30    2.81
  -5  -3   4    6.53    2.13
  -5  -3   4    6.90    2.09
  -5   3   4    0.28    1.46
  -5  -3   4    2.61    1.37
  -5   3   4   -0.40    2.82
  -5   3   4   -1.69    2.39
  -5  -3   4    6.80    2.69
   5  -3  -3  363.68   17.37
   5   3  -3  343.97   17.32
   5   3  -3  348.08   17.26
  -5  -3   3  360.75   17.44
   5  -3  -3  372.79   17.30
  -5  -3   3  357.33   17.34
  -5  -3   3  358.12   17.32
  -5  -3   3  361.35   17.12
  -5   3   3  362.88   17.34
   5  -3  -3  365.81   17.17
  -5   3   3  358.78   17.27
   5  -3  -2  169.35    8.20
   5   3  -2  160.18    8.21
  -5  -3   2  168.09    8.26
  -5  -3   2  157.13    8.14
   5  -3  -2  171.63    8.14
  -5   3   2  164.37    8.06
  -5  -3   2  161.17    8.12
  -5  -3   2  161.48    7.91
  -5   3   2  169.03    8.17
  -5   3   2  155.45    8.00
   5  -3  -2  156.75    8.00
   5  -3  -1   67.75    3.79
  -5  -3   1   63.67    3.71
  -5  -3   1   63.39    3.87
  -5   3   1   64.78    3.73
  -5   3   1   59.08    3.77
   5  -3  -1   64.28    3.89
   5   3  -1   59.59    3.76
   5  -3  -1   62.94    3.45
   5   3  -1   63.97    3.86
  -5   3   1   66.72    3.74
   5  -3   0  354.51   16.77
  -5   3   0  340.28   16.80
  -5   3   0  357.49   16.80
  -5  -3   0  352.27   16.79
   5  -3   0  346.66   16.68
   5   3   0  344.18   16.82
   5  -3   0  355.19   16.83
  -5  -3   0  349.75   16.83
   5   3   0  366.52   16.83
   5   3   0  341.86   16.67
   5  -3   0  334.35   16.78
   5  -3   1 1239.31   55.79
   5   3   1 1197.28   55.79
  -5  -3  -1 1215.34   55.79
   5   3   1 1192.77   55.79
  -5   3  -1 1182.46   55.79
   5  -3   1 1149.33   55.76
  -5   3  -1 1156.40   55.78
  -5  -3  -1 1197.55   55.77
  -5   3  -1 1122.80   55.67
   5  -3   1 1165.21   55.78
   5   3   2   96.48    5.20
   5  -3   2   90.35    5.26
   5  -3   2  102.27    5.23
   5   3   2   99.83    5.37
  -5  -3  -2   98.12    5.17
   5  -3   2   90.72    5.18
  -5  -3  -2   92.45    5.21
  -5   3  -2   87.95    5.13
  -5   3  -2   97.45    5.28
  -5   3  -2   95.67    4.90
   5  -3   2   99.67    5.36
  -5  -3  -2  100.02    4.96
   5   3   2   98.54    5.16
   5  -3   3   35.33    2.67
   5   3   3   30.10    2.99
   5  -3   3   27.96    2.87
  -5  -3  -3   30.15    2.60
  -5  -3  -3   30.31    2.67
  -5   3  -3   30.38    2.63
   5  -3   3   27.99    2.61
  -5   3  -3   30.15    2.07
   5  -3   3   29.04    3.08
  -5  -3  -3   34.74    2.19
   5   3   3   33.65    2.79
   5  -3   4   28.63    3.14
   5  -3   4   26.62    2.51
  -5   3  -4   30.04    2.58
  -5  -3  -4   27.64    2.67
   5  -3   4   25.52    2.59
   5   3   4   24.41    2.53
   5  -3   4   28.86    2.04
   5   3   4   31.02    3.15
   5   3   4   27.84    2.85
   5  -3   4   37.36    3.17
   5  -3   5  233.24   10.97
  -5   3  -5  227.77   10.85
   5  -3   5  218.98   10.72
   5   3   5  257.96   11.08
   5  -3   5  229.74   10.58
   5  -3   5  236.34   11.04
   5   3   5  229.62   10.94
   5  -3   6   54.86    3.39
   5  -3   6   54.22    4.12
  -5   3  -6   54.95    3.64
  -5  -3  -6   53.98    3.46
   5  -3   6   60.03    3.54
   5   3   6   57.47    3.47
   5   3   6   60.70    4.25
   5  -3   6   56.45    3.33
   5   3   6   61.81    3.46
   5  -3   6   51.95    4.26
   5  -3   6   43.51    3.28
   5   3   6   59.92    4.08
   5   3   7    0.81    3.33
   5  -3   7    3.85    2.95
   5  -3   7    1.18    1.73
   5   3   7    4.12    2.86
  -5  -3  -7    2.83    1.94
  -5   3  -7    5.35    2.21
   5   3   7    3.02    1.90
  -5  -3  -7    0.91    0.49
   5  -3   7    1.30    2.25
   5   3   7    4.60    3.02
   5  -3   7    1.78    1.87
   5  -3   7    2.79    3.11
   5   3   7    3.35    2.14
   5  -3   7    3.87    2.07
   5   3   8   39.37    2.65
   5  -3   8   38.83    3.60
   5   3   8   40.13    3.73
  -5  -3  -8   33.86    2.44
   5  -3   8   43.64    2.97
   5  -3   8   35.80    2.51
  -5   3  -8   40.01    2.88
   5   3   8   45.22    2.50
   5   3   8   35.98    3.59
   5  -3   8   39.52    2.76
   5   3   8   39.92    2.57
   5  -3   8   44.08    3.61
   5   3   8   38.60    2.75
   5  -3   8   31.45    2.48
   5   3   8   39.87    3.43
   5   3   9   84.42    4.29
   5  -3   9   90.00    5.05
   5   3   9   91.24    5.06
   5  -3   9   78.51    4.13
  -5  -3  -9   83.04    4.10
   5  -3   9   61.64    3.57
  -5   3  -9   88.00    4.54
   5   3   9   81.75    5.12
   5  -3   9   75.01    4.42
   5  -3   9   64.27    4.19
   5   3   9   86.48    5.02
   5  -3   9   90.04    5.08
   5   3   9   89.19    4.51
   5  -3  10   29.85    3.61
   5   3  10   24.54    2.43
   5   3  10   29.74    3.57
   5   3  10   26.49    3.55
  -5  -3 -10   24.29    2.04
   5   3  10   26.38    2.80
   5   3  10   24.40    3.61
   5  -3  10   20.27    2.83
   5  -3  10   24.16    3.67
   5  -3  10   18.63    2.51
   5   3  11   39.48    3.79
   5   3  11   24.69    2.46
   5  -3  11   33.94    3.84
   5   3  11   31.85    3.87
   5   3  11   22.89    3.84
   5  -3  11   27.72    2.99
   5   3  11   27.28    3.00
   5  -3  11   20.08    2.62
   5  -3  11   30.85    3.87
   5   3  12   15.79    3.78
   5   3  12    9.96    3.64
   5   3  12   11.82    2.13
   5  -3  12    8.92    3.75
   5   3  12   16.84    3.67
   5  -3  12   11.13    3.18
   5  -3  12   15.45    2.88
   5  -3  12   10.06    2.99
   5   3  12   11.76    2.92
   5  -3  12   12.14    2.55
   5  -3  12   16.38    3.64
   5   3  13  166.93    8.42
   5  -3  13  160.85    8.44
   5  -3  13  143.73    8.01
   5  -3  13  149.47    8.14
   5  -3  13  150.01    7.93
   5   3  13  157.43    7.99
   5   3  13  143.18    8.53
   5  -3  13  155.74    8.08
   5   3  13  164.08    8.54
   5  -3  14    0.48    3.18
   5  -3  14    6.73    3.98
   5   3  14    2.78    3.91
   5   3  14    7.17    4.12
   5  -3  14    1.54    3.39
   5   3  14    1.32    4.05
   5  -3  14    2.16    2.98
   5   3  14    1.64    3.12
   5  -3  14    5.12    3.20
   5   3  15   26.73    4.52
   5  -3  15   32.14    4.38
   5  -3  15   28.38    3.69
   5   3  15   40.29    4.75
   5   3  15   38.07    3.91
   5   3  15   25.29    4.76
   5  -3  15   35.09    4.04
   5  -3  15   33.82    3.83
   5  -3  15   31.75    3.42
   5   3  16   40.21    4.85
   5  -3  16   41.68    4.46
   5   3  16   31.41    4.55
   5  -3  16   34.72    3.81
   5   3  16   26.93    4.81
   5  -3  16   32.16    4.09
   5   3  16   37.92    4.05
   5  -3  17   -2.14    3.09
   5   3  17    1.07    4.08
   5  -3  17    1.75    3.36
   5   3  17   -1.07    3.25
   5   3  18   20.29    3.91
   5  -3  18   15.13    3.09
   5   3  18   19.99    3.35
   5  -3  19    8.14    2.76
   5  -3  20    5.19    2.46
  -5  -5  18    1.53    2.98
  -5  -5  18   -2.78    2.68
  -5   5  18    4.60    3.37
  -5   5  17    4.38    3.19
  -5  -5  17   -1.53    3.48
  -5  -5  17    0.08    2.96
  -5   5  17   -4.71    3.80
  -5   5  16    7.02    3.37
  -5  -5  16    6.12    3.22
  -5  -5  16    4.51    3.68
  -5   5  16    1.11    3.97
  -5   5  15    1.75    3.64
  -5  -5  15    1.62    3.85
  -5  -5  15    2.45    3.52
  -5   5  15   -1.97    4.21
  -5  -5  14    3.06    4.04
  -5   5  14    5.92    3.85
  -5   5  14    6.58    4.42
  -5  -5  13   16.19    4.25
  -5   5  13   17.24    3.95
  -5   5  13   16.14    4.71
  -5  -5  13   11.33    3.81
  -5  -5  12   -2.87    4.16
  -5   5  12    4.01    3.75
  -5   5  12   -0.14    4.46
  -5  -5  12   -4.41    3.81
  -5  -5  11   21.65    4.36
  -5   5  11   25.40    4.11
  -5  -5  11   20.03    2.18
  -5   5  11   23.56    4.73
  -5  -5  11   21.67    4.18
  -5  -5  11   14.77    3.04
  -5  -5  10    2.55    3.97
  -5   5  10    6.16    3.68
  -5  -5  10    4.48    2.08
  -5   5  10    3.30    4.23
  -5  -5  10    4.35    2.74
  -5  -5  10    9.11    3.86
  -5  -5   9    2.22    3.85
  -5   5   9   -1.99    3.48
   5  -5  -9    2.20    1.92
  -5  -5   9    1.82    2.16
  -5   5   9    1.92    4.17
  -5  -5   9    2.16    2.70
  -5  -5   9   -0.70    3.62
  -5   5   8    0.76    3.23
  -5  -5   8    0.61    3.66
  -5   5   8   -2.06    2.96
   5  -5  -8    0.30    1.88
  -5  -5   8   -1.39    2.33
  -5   5   8    0.56    3.86
  -5  -5   8   -1.79    3.60
  -5   5   7   -1.88    3.21
  -5   5   7    2.01    3.25
  -5  -5   7   -1.29    3.57
   5  -5  -7    2.60    2.05
  -5   5   7    0.95    3.89
  -5  -5   7    2.82    3.48
  -5  -5   6   46.97    4.30
  -5   5   6   45.62    4.09
  -5  -5   6   44.62    3.66
   5  -5  -6   52.62    3.45
  -5   5   6   46.36    4.80
  -5  -5   6   46.84    4.25
  -5   5   6   42.61    4.04
   5   5  -5    6.91    2.25
  -5   5   5    6.46    2.92
  -5  -5   5    8.69    3.21
  -5   5   5    4.23    3.17
  -5   5   5    5.38    1.69
  -5  -5   5    7.32    2.65
  -5   5   5    6.41    3.67
  -5  -5   5    7.40    3.07
  -5   5   4    6.56    2.64
  -5  -5   4    4.90    2.97
  -5   5   4    4.27    3.24
   5   5  -4    9.08    2.55
   5  -5  -4    9.56    2.47
  -5  -5   4    5.62    2.66
  -5   5   4    2.93    1.78
  -5   5   4    7.47    3.51
  -5  -5   4    5.18    3.04
   5  -5  -3  104.25    5.59
  -5   5   3   90.72    5.23
  -5  -5   3  106.98    5.64
  -5   5   3   89.66    5.94
   5   5  -3   93.56    5.55
  -5  -5   3   87.63    5.63
  -5   5   2  266.65   12.61
  -5  -5   2  263.69   12.41
  -5  -5   2  274.87   12.43
   5  -5  -2  284.26   12.42
  -5   5   2  255.40   12.29
  -5  -5   2  250.88   12.43
  -5   5   2  240.60   12.26
   5  -5  -2  256.15   12.24
  -5   5   1   26.86    3.49
   5   5  -1   32.21    3.27
  -5  -5   1   27.84    2.95
   5  -5  -1   27.74    2.25
   5  -5  -1   35.41    3.22
  -5  -5   1   31.18    3.24
  -5  -5   1   30.28    2.64
  -5   5   1   26.69    2.71
  -5  -5   1   27.11    2.24
   5   5  -1   23.89    2.24
  -5   5   1   31.93    2.77
   5  -5  -1   28.88    2.97
  -5  -5   0    4.48    1.97
   5  -5   0    4.44    2.75
  -5  -5   0    3.13    2.43
  -5  -5   0    7.34    2.79
   5  -5   0    3.50    2.07
  -5   5   0    1.69    3.01
   5   5   0    3.09    2.85
   5   5   0    3.13    1.87
   5  -5   0    5.26    2.55
  -5  -5   0    2.61    2.30
  -5   5   0    3.53    2.17
   5  -5   1  188.65    8.97
  -5  -5  -1  193.85    9.02
  -5  -5  -1  171.05    8.67
   5  -5   1  172.27    8.71
   5   5   1  177.41    9.08
  -5  -5  -1  165.90    8.70
  -5   5  -1  163.10    8.63
  -5  -5  -1  170.30    8.77
   5   5   1  163.36    8.67
   5  -5   2  143.75    7.65
  -5  -5  -2  165.96    7.73
  -5  -5  -2  137.17    7.30
   5  -5   2  142.61    7.46
   5   5   2  164.41    7.94
  -5  -5  -2  133.04    7.29
  -5   5  -2  133.52    7.26
  -5  -5  -2  143.69    7.42
   5   5   2  150.19    7.51
  -5  -5  -3   24.63    2.99
  -5  -5  -3   17.72    2.02
   5  -5   3   21.04    2.93
   5  -5   3   18.30    2.88
  -5  -5  -3   17.76    2.12
   5   5   3   18.97    2.74
   5  -5   3   22.57    3.29
  -5  -5  -3   20.84    2.32
  -5   5  -3   19.97    1.98
   5  -5   4    1.60    2.85
  -5  -5  -4    1.03    2.53
   5   5   4    1.58    1.87
  -5  -5  -4   -0.76    1.49
   5  -5   4    3.00    2.68
   5   5   4    3.47    3.23
  -5  -5  -4    0.65    1.77
   5  -5   4    4.97    3.30
   5  -5   5    0.75    2.56
  -5  -5  -5    2.37    2.53
   5   5   5   -1.69    1.71
  -5  -5  -5    0.47    1.36
   5   5   5    0.44    3.32
   5  -5   5    0.56    3.32
   5   5   6    8.96    2.94
   5  -5   6    5.88    3.28
  -5   5  -6    2.98    2.38
   5  -5   6    1.84    2.47
   5   5   6    7.62    3.39
   5  -5   6    8.14    3.53
  -5   5  -7   84.73    5.35
   5  -5   7   96.53    6.03
   5  -5   7   98.21    5.56
  -5  -5  -7  103.71    5.50
   5   5   7   95.18    6.30
   5  -5   7  106.62    6.45
   5   5   7   96.58    5.96
   5  -5   8   97.82    5.87
  -5   5  -8   81.46    4.91
  -5  -5  -8  102.54    5.07
   5   5   8   91.75    6.08
   5   5   8   97.17    5.75
   5  -5   8   98.13    6.35
   5  -5   9   57.76    4.70
  -5  -5  -9   52.80    3.50
   5  -5   9   55.39    3.72
   5  -5   9   40.61    3.36
   5   5   9   44.97    4.80
   5   5   9   53.40    4.57
   5  -5   9   45.57    5.07
   5  -5  10   72.92    5.58
   5   5  10   68.14    4.37
  -5  -5 -10   69.17    4.16
   5  -5  10   67.92    4.37
   5   5  10   70.25    5.73
   5  -5  10   57.46    4.20
   5  -5  10   82.75    5.83
   5   5  10   75.64    5.39
   5  -5  10   69.47    5.45
   5   5  11    5.32    2.35
   5   5  11    9.22    3.88
   5  -5  11    8.40    4.12
   5  -5  11    7.89    2.20
   5  -5  11    7.71    2.45
   5   5  11    7.68    4.29
   5  -5  11    7.57    3.81
   5   5  12   -0.78    3.89
   5  -5  12    4.81    4.20
   5   5  12   -0.91    4.02
   5  -5  12   -1.88    2.47
   5  -5  12   -2.04    3.80
   5   5  13   32.01    4.51
   5  -5  13   35.18    4.68
   5   5  13   28.28    4.57
   5  -5  13   21.84    2.97
   5  -5  13   21.13    4.17
   5  -5  14    1.34    4.09
   5   5  14    0.12    4.04
   5  -5  14   -3.92    3.39
   5   5  14    7.40    4.17
   5  -5  15    4.45    3.34
   5   5  15    2.73    3.96
   5  -5  15    3.55    3.93
   5   5  15    1.45    3.97
   5  -5  15    5.21    3.40
   5   5  16    0.91    3.57
   5  -5  16    7.18    3.75
   5  -5  16   -0.82    3.01
   5   5  16    3.61    3.69
   5   5  17   -1.91    3.31
   5  -5  17    2.03    2.80
   5   5  17    3.00    3.47
   5   5  18    1.79    2.96
   5   5  18    3.11    3.14
  -5  -7  14   -1.38    2.82
  -5   7  14   -0.56    2.97
  -5  -7  14    0.88    3.05
  -5   7  14   -1.92    3.28
  -5   7  13    4.98    3.14
  -5  -7  13    2.54    3.34
  -5   7  13   -2.85    3.65
  -5   7  12   -0.21    3.34
  -5  -7  12    3.27    3.47
  -5   7  12    3.41    3.82
  -5  -7  11   -2.82    3.64
  -5   7  11    3.26    3.43
  -5   7  11    2.03    4.06
  -5  -7  11   -4.02    3.61
  -5  -7  10   11.73    3.83
  -5   7  10   20.29    3.73
  -5  -7  10   16.83    2.46
  -5   7  10   14.99    4.42
  -5  -7  10   17.80    3.99
  -5  -7   9    2.16    2.53
   5  -7  -9   -1.13    2.20
  -5   7   9   -2.65    4.33
  -5  -7   9    2.61    3.84
  -5  -7   8    7.26    2.74
   5  -7  -8   13.41    2.54
  -5   7   8    3.26    4.26
  -5  -7   8   10.35    3.92
  -5  -7   7   46.99    4.46
  -5  -7   7   43.69    3.83
   5  -7  -7   45.93    3.58
  -5   7   7   34.00    4.99
  -5   7   7   42.51    4.36
  -5  -7   7   36.80    4.57
  -5  -7   6    1.26    3.52
  -5   7   6    3.23    3.41
  -5  -7   6    5.97    2.98
   5  -7  -6   -0.40    2.73
  -5   7   6    3.71    4.24
  -5  -7   6    6.33    3.81
  -5   7   5    3.89    3.22
  -5  -7   5    4.52    3.38
  -5   7   5    7.34    4.18
   5  -7  -5    9.80    2.94
  -5  -7   5    5.14    3.01
  -5   7   5    4.20    4.22
  -5  -7   5    7.81    3.51
  -5   7   4    5.23    4.07
  -5  -7   4    4.09    3.20
  -5   7   4    4.09    3.08
  -5  -7   4    9.27    3.24
  -5   7   4    4.77    4.27
  -5   7   3   11.59    4.15
  -5   7   3    9.78    2.93
  -5  -7   3    8.64    3.02
   5  -7  -3    6.26    3.07
  -5  -7   3   10.68    3.38
  -5   7   3    7.97    4.40
   5  -7  -3    6.94    2.58
  -5  -7   2   -0.09    3.32
   5  -7  -2    3.37    3.26
  -5   7   2    0.59    2.69
  -5   7   2   -0.71    3.81
  -5  -7   2    1.64    2.75
   5  -7  -2    0.31    2.71
  -5  -7   2    2.98    3.17
  -5  -7   1    7.38    3.46
   5  -7  -1    7.99    3.32
  -5   7   1   11.30    3.95
  -5   7   1    7.40    2.58
  -5  -7   1    4.56    2.64
   5  -7  -1    6.22    2.86
  -5  -7   1    5.02    3.07
  -5  -7   0    1.39    3.34
   5  -7   0    2.55    3.22
  -5   7   0   -2.84    3.74
  -5  -7   0    3.72    2.89
  -5   7  -1    3.25    3.47
   5  -7   1   -2.39    3.37
  -5  -7  -1   -2.29    3.34
  -5  -7  -1    3.27    1.75
  -5  -7  -1    3.09    2.77
   5   7   2    0.39    2.46
   5  -7   2    5.74    3.35
  -5  -7  -2    1.46    3.28
  -5  -7  -2    3.68    2.03
  -5  -7  -2    2.51    2.50
   5   7   3    5.82    2.76
  -5   7  -3    7.03    3.26
   5  -7   3    5.02    2.77
  -5  -7  -3    2.52    3.26
   5  -7   3    5.01    3.36
   5   7   3    4.64    3.93
  -5  -7  -3    4.82    2.20
   5   7   4    0.97    2.85
   5  -7   4    2.56    2.86
  -5   7  -4   -2.16    3.21
   5  -7   4    4.18    3.28
  -5  -7  -4    1.87    3.07
   5   7   4    2.05    4.01
   5  -7   4    1.58    3.59
   5   7   5   -2.08    3.11
  -5   7  -5   -2.71    3.03
   5  -7   5   -3.35    3.10
   5  -7   5   -1.38    3.17
   5   7   5    1.97    4.00
   5  -7   5    1.53    3.72
   5  -7   6    5.23    3.24
  -5   7  -6    3.98    2.86
   5   7   6    3.08    3.26
  -5  -7  -6    4.12    2.94
   5  -7   6    1.73    3.07
   5   7   6    5.56    4.05
   5  -7   6    5.86    3.74
   5  -7   7   56.98    4.84
  -5   7  -7   52.23    4.16
   5   7   7   47.33    5.21
   5  -7   7   57.30    5.25
   5   7   7   63.61    4.93
   5  -7   8    3.32    3.59
   5   7   8    8.00    3.75
   5  -7   8    3.79    3.00
  -5  -7  -8    5.12    2.70
   5   7   8    2.43    3.94
   5  -7   8    9.68    3.87
   5   7   9   -0.77    2.63
   5   7   9    2.47    3.57
   5  -7   9   -2.75    3.79
  -5  -7  -9    3.15    2.51
   5  -7   9    5.50    2.76
   5   7   9    1.16    3.89
   5  -7   9    2.85    3.85
   5  -7  10    2.11    3.67
   5  -7  10   -0.91    2.54
   5   7  10    1.92    3.89
   5  -7  10    1.90    3.72
   5   7  11   11.24    3.94
   5  -7  11    7.73    3.57
   5   7  12   -1.84    3.59
   5   7  12    3.02    3.49
   5  -7  12   -1.44    3.31
   5   7  13   14.83    3.53
   5  -7  13   18.52    3.66
   5  -7  13   14.07    3.30
   5   7  14    3.50    3.12
   5  -7  14    0.09    3.17
   5  -7  14   -0.79    2.61
   5   7  14    5.26    3.03
  -5   9   7    0.32    3.11
  -5   9   6    8.23    3.37
   5  -9  -5    2.79    2.33
  -5   9   5   -1.47    3.34
   5  -9  -4   39.61    3.28
  -5  -9   4   39.38    3.34
  -5  -9   3    2.03    2.67
  -5   9   3    3.21    3.47
  -5  -9   2    0.08    2.67
   5  -9  -2   -1.55    2.70
   5   9  -2    1.78    3.46
  -5   9   2    3.90    3.67
  -5  -9   1    4.72    2.81
   5  -9  -1    1.00    2.79
   5   9  -1   -1.31    3.55
  -5   9   1    1.48    3.72
   5  -9   0   14.47    2.95
  -5  -9   0   14.19    2.98
  -5   9   0    7.29    3.78
   5   9   0    4.62    3.66
   5  -9   1    2.67    2.79
  -5  -9  -1    2.09    2.68
   5   9   1    1.53    3.42
  -5   9  -1    8.51    3.68
  -5  -9  -2    8.93    2.80
   5  -9   2   13.91    2.94
  -5   9  -2    6.97    3.73
   5   9   2    6.36    3.43
   5  -9   2    7.49    2.73
  -5  -9  -3   -1.99    2.69
   5   9   3    4.41    3.29
   5  -9   3    3.09    2.73
   5  -9   4    1.07    2.64
   5   9   4    3.44    3.26
   5  -9   4    4.21    2.76
   5  -9   5    4.33    2.53
  -5  -9  -5   -1.08    2.37
   5   9   5    2.24    3.15
   5  -9   5    2.86    2.84
   5   9   6    0.10    3.03
   5  -9   6    2.94    2.79
  -6   0  21   -1.21    2.71
  -6   0  20    3.26    3.08
  -6   0  19   -1.79    3.37
  -6   0  18    9.92    3.49
  -6   0  17   -2.25    3.44
  -6   0  17    1.97    4.11
  -6   0  16   11.32    3.51
  -6   0  16    9.25    3.98
  -6   0  16   10.05    4.25
  -6   0  15   -1.62    3.21
  -6   0  15    0.65    2.27
  -6   0  15    2.08    2.19
  -6   0  15   -5.72    4.11
  -6   0  15   -5.25    3.94
  -6   0  14   13.82    3.32
  -6   0  14    8.33    2.29
  -6   0  14   14.21    2.47
  -6   0  14    9.26    3.91
  -6   0  14   11.03    3.57
  -6   0  14    5.72    3.81
  -6   0  13   -0.26    2.90
  -6   0  13    0.43    2.18
  -6   0  13    1.66    2.28
  -6   0  13   -1.44    3.27
  -6   0  13    2.92    3.49
  -6   0  13   -4.32    3.72
  -6   0  12   -1.07    2.05
  -6   0  12    1.47    2.78
  -6   0  12   -1.14    2.31
  -6   0  12    0.43    2.90
  -6   0  12    2.79    3.37
  -6   0  12    4.93    3.46
  -6   0  12    0.80    3.00
  -6   0  11    0.16    2.69
  -6   0  11   -2.21    2.10
  -6   0  11   -0.13    2.15
  -6   0  11   -0.15    3.23
  -6   0  11    0.49    2.73
  -6   0  11   -0.45    3.25
  -6   0  11   -0.31    3.39
  -6   0  11   -4.12    2.97
  -6   0  10   53.76    4.06
  -6   0  10   56.89    3.83
   6   0 -10   61.81    3.76
  -6   0  10   59.34    4.12
  -6   0  10   59.02    4.53
  -6   0  10   60.40    4.23
  -6   0  10   66.56    4.74
  -6   0  10   60.62    3.69
  -6   0  10   60.89    4.52
  -6   0   9    2.28    2.17
  -6   0   9   -2.53    2.63
  -6   0   9    0.82    2.20
   6   0  -9    0.95    0.55
  -6   0   9    2.79    3.07
  -6   0   9   -1.79    2.69
  -6   0   9    0.79    2.75
  -6   0   9   -1.43    3.16
  -6   0   9   -0.93    3.27
  -6   0   8   66.28    4.25
   6   0  -8   69.11    3.50
   6   0  -8   57.96    4.05
  -6   0   8   58.25    4.11
  -6   0   8   78.85    4.34
  -6   0   8   89.60    4.64
  -6   0   8   76.89    4.28
  -6   0   8   72.87    4.01
  -6   0   8   79.66    4.76
  -6   0   8   79.77    4.67
  -6   0   7   -0.62    2.20
   6   0  -7    1.17    1.85
   6   0  -7   -2.13    1.01
  -6   0   7   -1.27    1.97
  -6   0   7   -1.20    2.49
  -6   0   7   -1.53    1.98
  -6   0   7   -1.29    2.65
  -6   0   7    0.18    2.68
  -6   0   6 5222.06  248.84
  -6   0   6 5175.99  248.78
   6   0  -6 5355.13  248.86
  -6   0   6 5217.46  248.85
  -6   0   6 5202.58  248.85
  -6   0   6 5544.95  248.94
  -6   0   6 5377.94  248.91
  -6   0   6 5285.11  248.90
  -6   0   5    1.75    1.91
  -6   0   5    0.61    1.93
  -6   0   5    1.80    1.38
   6   0  -5    0.62    1.88
   6   0  -5    0.08    1.36
  -6   0   5    1.55    1.83
  -6   0   5   -1.53    2.14
  -6   0   5    3.99    2.33
  -6   0   4 3704.06  174.32
  -6   0   4 3828.59  174.38
   6   0  -4 3648.00  174.31
  -6   0   4 3654.25  174.31
  -6   0   3   -1.75    1.35
   6   0  -3    0.39    1.33
  -6   0   2 1773.06   83.63
  -6   0   1   -1.11    1.14
  -6   0   0 1022.77   48.26
  -6   0  -1    0.05    0.91
  -6   0  -2  494.09   23.34
   6   0   3    0.08    1.41
  -6   0  -3   -0.74    0.68
   6   0   3   -0.03    1.79
   6   0   4  212.79   10.33
   6   0   4  205.19   10.37
   6   0   4  222.15   10.45
   6   0   4  209.52   10.20
   6   0   4  219.21   10.31
   6   0   4  218.58   10.44
   6   0   4  216.29   10.44
   6   0   4  214.55   10.39
   6   0   5   -0.90    2.07
   6   0   5   -1.04    2.12
   6   0   5    0.37    1.86
   6   0   5   -0.95    1.94
   6   0   5   -1.93    1.54
   6   0   5   -1.23    1.21
   6   0   5   -0.14    2.12
   6   0   5   -1.47    2.44
   6   0   5   -0.93    2.02
   6   0   6 3675.54  170.70
   6   0   6 3703.47  170.74
   6   0   6 3500.28  170.61
   6   0   6 3698.27  170.64
  -6   0  -6 3814.76  170.63
   6   0   6 3460.02  170.77
   6   0   6 3523.43  170.66
   6   0   6 3624.41  170.75
   6   0   6 3504.16  170.74
   6   0   6 3621.26  170.72
   6   0   7   -0.45    2.23
   6   0   7    1.06    2.34
   6   0   7   -0.79    2.10
  -6   0  -7   -0.89    1.37
   6   0   7    0.63    2.51
   6   0   7   -0.07    2.81
   6   0   7   -1.34    1.81
   6   0   7   -0.87    2.35
   6   0   7    0.27    2.19
   6   0   8  422.23   19.43
   6   0   8  399.09   19.46
  -6   0  -8  415.21   19.20
   6   0   8  400.86   19.56
   6   0   8  400.20   19.45
   6   0   8  396.11   19.49
   6   0   8  393.57   19.46
   6   0   8  395.66   19.31
   6   0   8  390.31   19.57
   6   0   9   -0.16    2.46
   6   0   9   -2.16    2.65
  -6   0  -9    0.88    1.36
   6   0   9    3.09    2.99
   6   0   9    0.18    1.45
   6   0   9   -1.46    2.82
   6   0   9    3.37    3.28
   6   0   9   -1.10    2.06
   6   0   9    0.04    2.82
   6   0  10 2905.57  132.97
  -6   0 -10 2865.71  132.73
   6   0  10 2789.12  133.12
   6   0  10 2707.33  132.76
   6   0  10 2757.15  133.05
   6   0  10 2826.76  132.86
   6   0  10 2868.94  133.01
   6   0  10 2824.83  133.02
   6   0  11   -2.23    2.61
   6   0  11    2.17    3.19
   6   0  11   -0.69    2.97
   6   0  11    0.48    1.88
   6   0  11    2.07    3.43
   6   0  11   -2.68    3.16
   6   0  12  104.55    5.91
   6   0  12  104.65    6.20
   6   0  12   99.23    6.08
   6   0  12  100.53    5.91
   6   0  13   -2.25    2.72
   6   0  13   -0.76    2.72
   6   0  13   -4.12    3.21
   6   0  13    2.66    3.36
   6   0  14   50.89    4.24
   6   0  14   60.30    4.70
   6   0  14   47.46    4.55
   6   0  14   59.16    4.28
   6   0  15    1.12    3.07
   6   0  15    3.97    3.69
   6   0  15   -0.26    3.71
   6   0  16   87.79    6.13
   6   0  16  104.52    6.55
   6   0  16  110.38    6.67
   6   0  17   -3.80    3.30
   6   0  17   -1.26    3.61
   6   0  17    3.93    3.93
   6   0  18   -1.24    3.18
   6   0  18    3.18    3.97
   6   0  19   -4.08    3.10
   6   0  19    5.69    3.73
   6   0  20    2.73    2.87
   6   0  21   -2.48    2.67
  -6   2  20    6.04    3.55
  -6  -2  20    9.46    2.91
  -6   2  19    5.11    3.70
  -6  -2  19    2.19    2.96
  -6   2  18    4.15    3.14
  -6  -2  18    6.26    3.26
  -6  -2  18    6.65    3.06
  -6   2  18    6.60    3.88
  -6  -2  18    4.52    3.55
  -6  -2  17   52.57    4.53
  -6  -2  17   56.47    4.67
  -6   2  17   62.68    5.11
  -6   2  17   66.61    5.90
  -6  -2  17   52.92    4.84
  -6   2  17   64.86    4.77
  -6   2  16    7.18    3.77
  -6   2  16   -1.13    3.36
  -6  -2  16   -3.58    3.43
  -6  -2  16    5.75    3.35
  -6   2  16    7.65    4.36
  -6  -2  16    3.04    3.59
  -6  -2  16   -1.06    3.67
  -6   2  16    6.42    4.58
  -6   2  15   19.31    3.55
  -6   2  15   24.20    3.96
  -6  -2  15   16.29    3.54
  -6  -2  15   17.40    3.59
  -6   2  15   14.70    4.39
  -6  -2  15    7.49    3.74
  -6  -2  15   18.87    3.73
  -6   2  15   25.07    4.73
  -6  -2  14   39.29    4.05
  -6   2  14   41.18    4.29
  -6   2  14   46.43    4.85
  -6   2  14   45.41    4.05
  -6  -2  14   40.98    4.18
  -6  -2  14   44.54    4.24
  -6   2  14   55.61    5.20
  -6   2  13    3.14    3.31
  -6  -2  13    8.82    3.24
  -6  -2  13   -0.43    3.13
  -6  -2  13    7.00    2.99
  -6   2  13    6.00    3.77
  -6   2  13   13.02    4.13
  -6  -2  13    6.62    3.03
  -6   2  13    4.64    4.16
  -6   2  13    7.47    3.15
  -6   2  12   35.17    3.47
  -6  -2  12   30.09    3.49
  -6  -2  12   30.91    3.50
  -6   2  12   36.53    3.63
  -6   2  12   25.33    3.87
  -6  -2  12   28.94    3.33
  -6   2  12   32.81    3.38
  -6  -2  12   26.80    3.37
  -6   2  12   29.33    4.31
  -6   2  12   32.38    4.37
  -6   2  11    2.56    2.89
  -6  -2  11    1.15    2.96
  -6   2  11   -1.43    2.79
   6  -2 -11   -2.00    1.85
   6   2 -11   -0.57    1.92
   6  -2 -11   -0.50    1.34
  -6  -2  11   -0.17    2.66
  -6   2  11    5.18    3.25
  -6   2  11    1.28    2.58
  -6   2  11    3.17    3.47
  -6   2  11    3.02    3.69
  -6  -2  11   -1.55    2.87
  -6   2  10   15.48    3.00
  -6  -2  10   19.09    3.18
   6  -2 -10   14.48    1.68
  -6   2  10   15.96    2.91
   6   2 -10   20.51    2.31
   6  -2 -10   21.44    2.12
   6  -2 -10   18.24    1.75
  -6  -2  10   13.63    1.39
  -6   2  10   11.81    3.17
  -6  -2  10   15.32    2.81
  -6   2  10   20.41    3.63
  -6  -2  10   15.83    2.91
  -6   2  10   16.71    3.66
  -6  -2  10   18.31    2.90
   6  -2  -9  120.77    5.77
  -6  -2   9  125.06    6.57
  -6   2   9  120.67    6.36
   6  -2  -9  124.96    5.82
  -6  -2   9  107.29    5.54
   6   2  -9  123.69    6.07
   6   2  -9  100.05    5.62
  -6  -2   9  106.74    5.66
  -6  -2   9  126.19    6.35
  -6   2   9  103.12    6.48
  -6  -2   9  122.24    6.24
  -6  -2   9  120.91    6.66
  -6  -2   9  121.48    6.28
  -6   2   9  117.83    6.72
  -6  -2   9  105.57    6.28
  -6   2   9  118.26    6.32
  -6   2   9  117.78    6.79
  -6   2   8   46.01    3.01
  -6  -2   8   41.24    3.78
   6  -2  -8   40.80    2.77
  -6   2   8   42.74    3.60
  -6  -2   8   40.95    2.43
   6  -2  -8   40.77    2.75
  -6  -2   8   38.67    2.54
  -6  -2   8   45.78    3.32
  -6   2   8   47.96    3.85
  -6  -2   8   44.83    3.48
  -6  -2   8   42.08    3.44
  -6   2   8   46.22    4.22
  -6  -2   8   42.30    3.40
  -6   2   8   43.33    3.51
  -6   2   8   40.89    3.92
  -6  -2   7   15.39    3.06
  -6   2   7   13.71    2.80
   6  -2  -7   13.05    1.93
  -6   2   7    8.68    2.72
   6   2  -7   11.97    1.75
  -6   2   7   12.20    2.19
   6  -2  -7   12.93    1.33
  -6  -2   7   10.82    1.54
  -6  -2   7   12.71    1.67
  -6  -2   7    9.84    2.31
  -6   2   7   14.16    2.99
  -6  -2   7   11.38    2.67
  -6   2   7   12.06    3.10
  -6  -2   7   10.30    2.57
  -6   2   7   13.35    3.10
   6   2  -6   19.65    1.93
  -6   2   6   17.33    2.64
  -6  -2   6   19.77    2.33
  -6  -2   6   19.33    1.81
   6  -2  -6   22.30    1.95
  -6  -2   6   16.08    2.84
   6  -2  -6   20.91    1.61
  -6   2   6   18.05    2.85
  -6  -2   6   16.59    2.24
  -6  -2   6   17.74    2.51
  -6   2   6   19.98    2.85
  -6  -2   6   18.00    2.48
  -6   2   6   17.10    2.91
  -6   2   6   19.64    2.50
  -6  -2   5  220.52   11.52
  -6   2   5  231.40   11.45
   6  -2  -5  233.27   11.24
  -6  -2   5  225.99   11.44
  -6   2   5  238.29   11.30
  -6   2   5  248.96   11.57
  -6   2   5  234.75   11.54
  -6   2   5  238.44   11.52
  -6   2   5  238.55   11.46
  -6  -2   5  225.89   11.50
  -6   2   4    0.92    2.15
   6   2  -4   -0.67    1.80
  -6  -2   4   -8.18    2.63
  -6  -2   4   -1.97    2.05
  -6  -2   4    0.73    1.61
   6  -2  -4    2.37    1.53
  -6  -2   4    0.19    2.29
   6  -2  -4   -0.75    2.00
  -6   2   4    1.27    2.34
  -6   2   4    1.02    2.33
  -6   2   4    0.41    2.11
  -6   2   4   -0.64    2.17
  -6   2   4    1.80    1.57
  -6  -2   4    2.75    2.17
   6   2  -3  264.71   12.39
  -6  -2   3  235.95   12.34
   6  -2  -3  267.37   12.43
  -6  -2   3  241.61   12.39
  -6   2   3  270.95   12.29
   6  -2  -3  256.62   12.32
  -6   2   3  271.57   12.56
  -6   2   3  254.58   12.43
  -6   2   3  242.52   12.38
  -6   2   3  254.83   12.42
  -6  -2   3  260.37   12.47
   6   2  -2  283.32   13.71
  -6  -2   2  292.72   13.71
  -6  -2   2  290.99   13.70
   6  -2  -2  289.34   13.67
   6  -2  -2  294.47   13.75
  -6   2   2  295.32   13.65
  -6   2   2  276.41   13.70
  -6   2   2  283.55   13.67
  -6   2   2  266.01   13.65
  -6  -2   2  275.94   13.74
   6   2  -1 4004.25  188.77
  -6  -2   1 3943.63  188.76
  -6   2   1 4062.07  188.77
   6  -2  -1 4038.82  188.81
  -6  -2   1 4033.90  188.78
   6  -2  -1 3974.32  188.77
  -6  -2   1 4055.54  188.79
  -6   2   1 3969.53  188.77
  -6  -2   1 3955.80  188.73
  -6  -2   1 4035.48  188.79
   6   2   0 1708.82   81.82
  -6   2   0 1713.66   81.82
  -6  -2   0 1728.62   81.79
   6  -2   0 1714.67   81.83
  -6  -2   0 1753.66   81.77
  -6   2   0 1722.91   81.79
  -6  -2   0 1776.82   81.81
   6  -2   1  284.66   13.90
   6   2   1  292.47   13.96
   6  -2   1  295.33   13.97
  -6  -2  -1  295.52   13.80
  -6   2  -1  286.91   13.83
   6   2   1  281.40   13.88
   6  -2   2  118.88    5.99
   6  -2   2  111.75    5.94
   6  -2   2  118.24    6.01
   6   2   2  119.98    5.98
   6  -2   2  112.05    6.05
   6   2   2  117.85    5.98
   6   2   3    5.85    1.96
   6  -2   3    3.35    2.25
   6   2   3    4.56    2.05
   6  -2   3    2.72    1.84
   6   2   3    5.03    2.17
   6  -2   3    5.51    2.32
   6   2   4   15.15    1.96
   6   2   4   15.82    2.30
   6  -2   4   15.88    1.95
   6  -2   4   21.12    2.47
   6   2   4   15.45    2.42
   6  -2   4   15.95    2.01
  -6   2  -4   19.50    2.21
   6   2   4   17.36    2.41
   6  -2   4   17.39    2.57
   6   2   5   51.57    3.44
   6  -2   5   53.54    3.60
   6   2   5   50.77    3.05
   6  -2   5   48.26    3.15
  -6   2  -5   50.10    3.31
  -6   2  -5   50.94    2.82
   6   2   5   50.94    3.54
   6   2   5   56.53    3.55
   6  -2   5   49.49    3.64
   6   2   6  120.10    5.86
   6  -2   6  120.46    5.94
   6  -2   6  114.69    5.43
  -6   2  -6  124.51    5.75
   6   2   6  105.68    5.58
   6   2   6   95.05    5.96
  -6   2  -6   98.06    5.34
   6  -2   6  103.81    5.64
   6  -2   6  110.02    5.97
   6  -2   6   97.92    5.52
   6   2   6  115.23    5.91
   6  -2   7  101.51    5.59
   6  -2   7  101.26    4.87
   6   2   7   99.42    5.46
   6   2   7  100.85    4.97
   6  -2   7   89.48    5.04
   6   2   7   92.33    4.72
   6  -2   7   97.06    5.24
  -6   2  -7   93.60    4.86
   6   2   7   99.73    5.67
   6  -2   7   96.87    5.59
   6  -2   7  102.08    5.31
   6  -2   7   87.55    5.10
   6   2   7  105.86    5.61
   6  -2   8  250.44    9.26
   6   2   8  266.26    9.15
   6   2   8  230.81    8.86
   6  -2   8  217.71    8.70
   6   2   8  263.21    8.66
  -6   2  -8  261.59    9.01
  -6   2  -8  228.68    8.58
   6  -2   8  235.50    8.95
   6   2   8  255.30    9.27
   6  -2   8  218.95    8.83
   6  -2   8  246.41    9.21
   6   2   8  248.89    9.03
   6   2   8  247.44    9.21
   6  -2   9  119.30    6.59
   6   2   9  107.43    5.97
   6   2   9  124.21    6.40
  -6  -2  -9  107.65    5.78
  -6   2  -9  113.31    6.03
   6  -2   9  119.23    6.09
   6   2   9  126.03    6.53
   6  -2   9  114.05    6.21
  -6   2  -9  112.49    5.71
   6  -2   9  103.92    6.08
   6  -2   9  122.18    6.44
   6   2   9  112.23    6.41
   6   2   9  117.24    6.32
   6   2  10   27.74    3.11
   6  -2  10   25.05    3.52
   6   2  10   27.54    3.42
   6   2  10   21.75    2.43
  -6   2 -10   28.13    2.47
  -6  -2 -10   21.20    1.85
   6  -2  10   28.09    2.45
  -6  -2 -10   25.58    1.66
  -6   2 -10   19.91    1.84
   6   2  10   18.76    3.35
   6  -2  10   19.58    2.67
   6  -2  10   24.41    3.28
   6  -2  10   22.05    2.88
   6   2  10   17.94    2.96
   6   2  11    1.24    2.03
   6   2  11    1.39    3.16
   6   2  11    2.72    2.89
   6  -2  11    3.15    3.25
   6  -2  11    3.12    2.75
  -6   2 -11    3.80    1.90
   6   2  11    4.02    3.13
   6   2  11    2.67    2.71
   6  -2  11    1.49    2.39
   6  -2  11    5.16    2.67
   6  -2  11    0.12    2.28
   6  -2  12    8.73    2.89
   6   2  12   10.83    3.09
   6   2  12    6.48    3.35
   6  -2  12    7.36    3.35
   6  -2  12    8.88    3.14
   6   2  12    5.84    3.34
   6  -2  12    5.60    2.60
   6  -2  12    8.62    2.57
   6  -2  12    5.66    3.15
   6   2  12    8.69    3.03
   6  -2  12   11.52    2.95
   6  -2  13   14.87    3.74
   6   2  13   11.91    3.60
   6   2  13    9.49    3.24
   6  -2  13   15.81    3.11
   6   2  13    9.32    3.70
   6  -2  13   14.19    3.41
   6  -2  13    8.50    2.77
   6   2  13   10.15    3.23
   6  -2  13   14.06    3.18
   6  -2  13   11.78    3.26
   6  -2  13   17.09    2.57
   6  -2  14    0.27    3.54
   6   2  14    2.90    3.33
   6  -2  14   -1.46    2.94
   6   2  14   -1.78    3.67
   6   2  14    3.83    4.01
   6  -2  14   -2.53    3.54
   6  -2  14    1.17    2.19
   6   2  14    0.08    3.39
   6  -2  14    0.69    3.27
   6   2  15   29.39    3.99
   6  -2  15   23.45    3.59
   6   2  15   26.65    4.19
   6  -2  15   23.49    3.96
   6  -2  15   27.18    4.15
   6   2  15   21.54    4.43
   6  -2  15   27.59    3.86
   6   2  15   28.30    3.88
   6  -2  16   -0.16    3.16
   6   2  16    6.73    3.76
   6  -2  16    2.16    3.83
   6   2  16    1.27    4.10
   6   2  16   -1.79    3.63
   6  -2  16    4.41    3.61
   6   2  17   37.27    4.31
   6  -2  17   30.99    3.74
   6   2  17   32.05    4.30
   6  -2  17   25.83    4.26
   6  -2  17   40.88    4.16
   6   2  17   38.53    4.27
   6  -2  18   -0.80    3.04
   6   2  18   -0.51    3.65
   6  -2  18    2.08    3.56
   6   2  18    0.73    3.54
   6   2  19    1.29    3.54
   6  -2  19    3.76    2.81
   6  -2  20   16.28    2.84
  -6  -4  19   -0.52    2.67
  -6  -4  18   10.94    3.12
  -6  -4  18    4.06    3.27
  -6   4  18    9.18    3.38
  -6   4  18    9.64    3.90
  -6  -4  17  125.70    7.35
  -6   4  17  124.09    8.11
  -6  -4  16   19.63    3.98
  -6  -4  16   16.98    3.56
  -6   4  16   21.85    3.93
  -6   4  16   12.00    4.63
  -6  -4  15   17.62    4.12
  -6   4  15   25.23    3.97
  -6  -4  15   17.42    3.79
  -6   4  15   17.05    4.71
  -6  -4  15   13.04    3.22
  -6   4  14   -1.15    3.72
  -6  -4  14   -3.60    3.99
  -6  -4  14   -2.84    3.47
  -6   4  14    0.54    4.44
  -6  -4  14   -2.02    3.08
  -6  -4  13   46.88    4.74
  -6   4  13   38.99    4.31
  -6   4  13   34.77    4.95
  -6  -4  13   25.63    3.67
  -6   4  13   40.87    4.90
  -6   4  12    8.18    3.72
  -6  -4  12   10.18    4.03
  -6   4  12   10.93    4.27
  -6  -4  12    5.59    3.15
  -6  -4  12   10.19    3.51
  -6   4  12    8.94    4.22
  -6   4  11   17.84    3.59
  -6  -4  11   16.84    4.00
  -6   4  11   20.19    4.22
  -6  -4  11   17.04    3.59
  -6  -4  11    6.06    2.96
  -6   4  11   20.01    3.88
  -6  -4  10   34.51    4.28
  -6   4  10   33.33    3.84
  -6  -4  10   33.95    2.40
  -6   4  10   24.40    4.33
  -6  -4  10   28.15    3.77
  -6  -4  10   26.68    3.27
  -6   4  10   32.32    4.13
  -6  -4   9   64.09    4.87
  -6  -4   9   60.99    3.51
  -6  -4   9   48.62    3.45
   6  -4  -9   58.78    3.36
  -6   4   9   70.98    5.20
  -6   4   9   62.40    4.62
  -6  -4   9   64.76    4.71
  -6  -4   8    0.44    3.38
  -6   4   8    5.50    3.11
  -6   4   8    2.68    2.55
   6  -4  -8    2.19    2.19
   6   4  -8    1.34    2.04
   6  -4  -8    4.70    1.69
  -6  -4   8    2.89    2.01
  -6   4   8   13.11    3.60
  -6  -4   8    5.45    3.21
   6  -4  -7  239.52   11.54
  -6   4   7  225.90   11.60
  -6  -4   7  249.11   11.87
   6  -4  -7  228.77   11.30
   6   4  -7  231.50   11.47
  -6  -4   7  232.75   11.39
  -6   4   7  221.65   11.99
  -6   4   7  230.05   11.70
  -6  -4   7  226.37   11.77
  -6   4   7  216.51   11.66
  -6   4   6   91.45    5.55
   6  -4  -6   92.99    5.39
  -6  -4   6   95.54    5.92
   6  -4  -6   94.47    5.22
   6   4  -6   90.87    5.33
  -6   4   6  100.84    4.88
  -6   4   6   92.80    6.05
  -6   4   6   95.99    5.54
  -6  -4   6   91.23    5.79
  -6   4   6   95.42    5.63
  -6  -4   5  375.60   18.00
  -6   4   5  369.01   17.92
   6   4  -5  336.82   17.62
   6  -4  -5  379.51   17.73
  -6  -4   5  369.03   17.85
  -6  -4   5  377.83   17.78
  -6   4   5  392.53   17.61
   6   4  -5  362.95   17.81
  -6   4   5  365.31   18.17
  -6   4   5  371.01   17.90
  -6   4   5  361.03   17.76
  -6  -4   5  332.06   17.93
  -6  -4   4   54.88    4.57
  -6   4   4   64.53    4.36
   6   4  -4   59.89    3.88
   6  -4  -4   60.26    4.05
  -6  -4   4   54.48    4.01
  -6  -4   4   52.41    3.94
  -6   4   4   66.78    3.74
  -6   4   4   75.79    4.86
  -6   4   4   64.20    4.11
  -6   4   4   72.97    4.29
  -6  -4   4   72.76    4.50
   6  -4  -4   71.39    3.63
   6  -4  -3  203.00   10.13
  -6  -4   3  206.94   10.27
   6   4  -3  191.03   10.00
   6  -4  -3  212.53   10.08
  -6  -4   3  211.10   10.11
  -6  -4   3  206.11   10.05
  -6   4   3  207.48    9.94
  -6  -4   3  189.72    9.72
   6  -4  -3  202.85    9.88
  -6   4   3  193.02    9.88
  -6   4   3  197.45   10.08
  -6  -4   3  203.46   10.25
   6  -4  -2   14.98    2.61
   6  -4  -2   20.85    1.66
  -6  -4   2   18.28    2.78
   6  -4  -2   19.27    2.72
  -6  -4   2   21.15    2.49
  -6  -4   2   18.92    3.01
  -6  -4   2   17.20    1.86
   6   4  -2   16.61    1.60
   6  -4  -2   20.09    2.42
  -6  -4   2   18.38    2.73
  -6   4   2   20.39    2.58
   6   4  -1   76.62    4.64
   6  -4  -1   79.20    4.64
   6  -4  -1   74.79    4.12
  -6  -4   1   85.13    4.73
   6  -4  -1   82.73    4.66
  -6  -4   1   78.57    4.20
   6   4  -1   70.46    4.11
   6  -4  -1   76.78    4.53
  -6  -4   1   77.64    4.61
  -6  -4   0  456.78   21.32
  -6   4   0  466.07   21.33
   6  -4   0  467.88   21.33
  -6  -4   0  446.88   21.20
   6  -4   0  429.13   21.13
   6  -4   0  442.91   21.35
  -6  -4   0  444.34   21.28
   6   4   0  432.09   21.34
   6   4   0  424.10   21.13
  -6   4   0  433.42   21.20
  -6  -4  -1  304.10   13.95
   6  -4   1  286.62   13.92
  -6  -4  -1  286.39   13.75
  -6   4  -1  285.59   13.93
   6  -4   1  293.13   13.97
   6  -4   1  278.05   13.80
   6   4   1  274.59   14.02
   6  -4   1  275.30   13.95
  -6   4  -1  282.16   13.78
   6   4   1  279.39   13.81
  -6  -4  -1  281.08   13.83
   6   4   2   37.64    3.15
  -6   4  -2   36.88    3.07
   6  -4   2   37.15    3.14
  -6  -4  -2   41.79    3.26
   6  -4   2   36.87    3.10
   6   4   2   36.31    3.47
   6  -4   2   35.28    3.09
  -6   4  -2   31.47    2.61
   6   4   2   35.58    3.02
   6  -4   2   30.07    3.49
  -6  -4  -2   34.01    2.71
  -6   4  -3   -1.47    2.31
   6  -4   3    0.91    2.50
   6   4   3    2.38    2.28
  -6  -4  -3    1.97    2.53
   6  -4   3    3.42    2.24
   6  -4   3    5.17    3.07
  -6  -4  -3    3.61    1.79
   6  -4   4  341.91   17.08
  -6   4  -4  352.44   17.10
   6  -4   4  347.33   17.00
   6   4   4  357.19   17.07
  -6  -4  -4  351.80   17.04
   6   4   4  384.87   17.31
  -6  -4  -4  393.03   16.80
   6  -4   4  358.62   17.24
   6   4   4  356.18   17.08
   6   4   4  307.05   16.71
   6  -4   5   17.60    2.35
   6  -4   5   16.40    2.99
   6   4   5   16.98    2.89
  -6   4  -5   18.41    2.55
  -6  -4  -5   16.08    2.47
   6  -4   5   15.17    2.51
   6   4   5   17.87    3.34
   6  -4   5   15.16    3.49
   6   4   5   14.23    1.88
   6  -4   6   42.59    3.77
   6  -4   6   43.48    3.01
   6   4   6   45.57    3.08
   6  -4   6   43.45    3.24
  -6  -4  -6   34.18    2.19
   6   4   6   45.73    3.97
   6   4   6   41.20    2.77
   6   4   6   42.89    3.58
   6  -4   6   40.00    4.09
   6  -4   7   54.04    4.24
   6  -4   7   51.07    3.32
   6   4   7   56.75    3.46
  -6  -4  -7   56.38    3.44
   6   4   7   52.33    2.90
   6   4   7   38.73    4.26
   6   4   7   51.27    4.02
   6  -4   7   39.98    4.45
   6   4   7   42.97    3.18
   6  -4   8  239.80   12.06
   6   4   8  246.46   11.72
  -6  -4  -8  243.78   11.64
   6  -4   8  225.19   11.69
   6   4   8  242.94   12.17
   6   4   8  227.64   11.58
   6  -4   8  231.24   11.50
   6  -4   8  247.03   12.25
   6   4   8  227.37   12.02
   6   4   9    1.58    3.21
   6   4   9    3.05    2.31
   6  -4   9   -1.62    3.47
  -6  -4  -9   -0.48    1.93
   6  -4   9   -0.52    2.18
   6   4   9   -3.27    3.59
   6   4   9   -0.14    2.08
   6  -4   9   -1.22    3.56
   6  -4   9   -0.08    1.89
   6   4  10   20.59    2.52
   6   4  10   20.78    3.77
   6  -4  10   20.11    3.84
  -6  -4 -10   19.20    2.19
   6  -4  10   21.45    2.29
   6   4  10   19.00    3.82
   6  -4  10   19.10    2.39
   6   4  10   16.01    2.51
   6  -4  10   21.55    4.03
   6   4  11    1.69    3.68
   6   4  11    6.54    2.29
   6  -4  11   14.42    3.92
  -6  -4 -11    7.10    1.76
   6   4  11    7.50    3.82
   6  -4  11    8.35    2.93
   6  -4  11    3.77    3.41
   6  -4  11   12.40    3.87
   6   4  11    6.38    2.39
   6   4  12   35.85    3.08
   6   4  12   45.79    4.57
   6  -4  12   36.00    4.63
   6  -4  12   34.30    3.70
   6   4  12   38.14    4.75
   6   4  12   38.02    3.42
   6  -4  12   45.40    4.59
   6   4  13    3.74    3.93
   6  -4  13   -1.03    4.11
   6   4  13   -2.22    4.00
   6  -4  13    4.06    3.07
   6  -4  13    1.75    3.42
   6   4  13    0.33    2.76
   6  -4  14    5.36    4.12
   6   4  14    2.90    4.08
   6  -4  14    0.42    3.32
   6   4  14   -0.13    4.00
   6  -4  14    1.30    3.13
   6  -4  14    0.83    3.51
   6   4  14    1.68    2.81
   6   4  15   17.69    4.33
   6  -4  15   17.60    3.57
   6  -4  15   21.64    4.41
   6   4  15   22.02    4.54
   6  -4  15   22.41    3.41
   6   4  15   22.55    3.28
   6  -4  15   21.77    3.58
   6   4  16    6.91    3.90
   6  -4  16    8.88    3.86
   6  -4  16   11.74    3.12
   6  -4  16    6.62    3.17
   6   4  16   11.14    4.08
   6   4  16   12.67    2.98
   6   4  17   10.29    3.72
   6  -4  17   11.05    3.09
   6   4  17   10.70    3.97
   6   4  18    9.08    3.56
   6  -4  18    6.09    2.79
   6  -4  19    3.06    2.49
  -6  -6  16    2.25    2.85
  -6  -6  16    3.00    3.22
  -6   6  16    0.47    2.92
  -6   6  16   -3.16    3.56
  -6   6  15    2.43    3.25
  -6  -6  15    4.07    3.17
  -6  -6  15    2.07    3.47
  -6   6  15    2.05    3.79
  -6  -6  14    1.85    3.29
  -6   6  14    5.94    3.39
  -6  -6  14   -5.48    3.76
  -6   6  14    3.69    4.06
  -6   6  13   -2.61    3.73
  -6  -6  13    0.43    3.93
  -6   6  13   -9.13    4.41
  -6  -6  12    6.19    3.92
  -6   6  12    0.33    3.70
  -6   6  12    5.32    4.37
  -6  -6  12    7.56    3.75
  -6  -6  11   -2.37    4.02
  -6   6  11    2.82    3.77
  -6   6  11    0.14    4.41
  -6  -6  11    0.48    3.76
  -6  -6  10    5.91    4.01
  -6   6  10    8.26    3.76
  -6  -6  10   10.52    2.36
  -6   6  10   11.00    4.56
  -6  -6  10   11.66    4.02
  -6   6   9   -1.23    3.65
  -6  -6   9    1.12    3.93
   6  -6  -9   -0.86    2.11
  -6  -6   9   -1.05    2.48
  -6   6   9   -1.92    4.51
  -6  -6   9   -2.88    4.04
  -6   6   8   19.56    3.73
  -6  -6   8    9.20    3.97
   6  -6  -8   16.45    2.53
  -6  -6   8   17.22    2.85
  -6   6   8   10.81    4.35
  -6  -6   8   20.81    4.14
  -6  -6   7   23.56    4.02
  -6   6   7   19.51    3.79
  -6   6   7   22.33    3.72
   6  -6  -7   19.77    2.74
  -6   6   7   19.74    4.61
  -6  -6   7   22.29    4.11
  -6   6   6   21.00    3.82
  -6   6   6   22.74    3.47
   6  -6  -6   18.23    2.77
  -6  -6   6   19.59    3.08
  -6   6   6   15.44    4.33
  -6  -6   6   19.55    3.77
  -6   6   5    3.04    3.52
  -6  -6   5   -4.69    2.94
  -6   6   5    3.37    4.27
  -6  -6   5    2.58    3.47
  -6  -6   4  203.58   10.48
  -6   6   4  207.59   10.75
   6  -6  -4  204.43   10.29
  -6  -6   4  229.95   10.51
  -6   6   4  169.95   10.90
  -6  -6   4  195.08   10.56
  -6   6   4  179.94   10.32
   6  -6  -3    9.39    2.89
  -6  -6   3    9.29    3.15
  -6   6   3    6.37    2.95
  -6  -6   3    3.19    3.03
  -6   6   3    3.56    3.74
  -6  -6   3    2.20    3.14
   6  -6  -2    4.09    2.96
  -6  -6   2    4.33    3.22
  -6   6   2    2.13    2.75
  -6  -6   2    1.71    2.87
  -6   6   2    7.01    3.77
  -6  -6   1   46.94    3.80
  -6   6   1   52.98    4.57
  -6  -6   1   52.48    4.12
   6  -6  -1   54.49    4.07
  -6  -6   1   43.49    2.95
  -6   6   1   47.10    3.65
  -6  -6   1   55.31    3.90
  -6   6   0   30.62    3.02
  -6   6   0   39.76    4.11
  -6  -6   0   32.24    3.16
  -6  -6   0   40.62    3.72
   6  -6   0   38.70    3.75
  -6  -6   0   31.48    2.50
   6   6   0   31.68    2.66
  -6  -6   0   32.32    3.33
   6  -6   1    3.43    2.25
  -6   6  -1    3.07    2.14
  -6   6  -1    6.39    3.37
   6   6   1    3.11    2.18
  -6  -6  -1    1.78    2.28
   6  -6   1    2.91    3.07
  -6  -6  -1    4.21    3.07
  -6  -6  -1    2.98    1.86
  -6  -6  -1    5.85    2.50
   6  -6   1    2.21    3.03
  -6  -6  -2   24.10    3.29
   6  -6   2   22.25    3.34
  -6   6  -2   24.23    3.54
  -6   6  -2   15.80    2.30
   6  -6   2   16.94    2.85
   6   6   2   19.21    2.71
   6  -6   2   28.49    3.52
  -6  -6  -2   24.41    2.74
  -6  -6  -3    7.31    2.99
   6  -6   3    2.11    3.10
   6   6   3    4.63    2.66
   6  -6   3   -0.06    2.59
  -6  -6  -3    1.64    2.19
   6  -6   4   -1.04    3.00
  -6   6  -4   -3.17    3.08
   6   6   4   -0.29    2.80
   6  -6   4    2.77    3.13
  -6  -6  -4   -1.44    2.80
   6   6   4    0.72    3.69
   6  -6   4    4.48    3.52
   6  -6   5    7.57    3.14
  -6   6  -5    6.89    2.92
   6   6   5    9.04    3.00
  -6  -6  -5   10.37    2.92
   6  -6   5    8.98    3.05
   6   6   5   13.44    3.81
   6  -6   5    9.21    3.88
   6   6   6    4.02    3.29
   6  -6   6    0.33    3.28
  -6   6  -6   -0.42    2.64
   6  -6   6    0.72    2.90
   6   6   6    3.43    3.84
   6  -6   6    6.97    3.92
  -6   6  -7    6.76    2.58
  -6  -6  -7    4.75    2.71
   6  -6   7    5.85    2.88
   6   6   7    5.64    3.86
   6  -6   7   10.91    4.17
  -6   6  -8    2.74    2.40
   6   6   8    5.99    3.54
  -6  -6  -8    6.81    2.70
   6   6   8   -0.47    3.92
   6   6   9    2.19    3.56
   6   6   9    0.70    2.70
   6  -6   9    2.49    3.93
   6  -6   9    2.90    2.77
  -6  -6  -9    2.72    2.44
   6   6   9    2.76    4.14
   6  -6   9   -0.11    3.94
   6   6  10   17.12    4.06
   6   6  10   17.28    2.82
   6  -6  10   19.24    4.21
   6  -6  10   20.32    2.88
  -6  -6 -10   25.66    2.71
   6   6  10   14.69    4.36
   6  -6  10   16.77    4.23
   6   6  11   10.43    2.55
   6   6  11   16.27    4.14
   6  -6  11    9.76    4.14
   6   6  11   11.96    4.26
   6  -6  11   16.20    4.00
   6  -6  12   25.99    4.32
   6   6  12   27.73    4.26
   6   6  12   19.41    4.32
   6  -6  12   20.40    4.25
   6  -6  13    7.17    3.82
   6   6  13    6.35    3.84
   6   6  13   -6.33    3.97
   6  -6  13    2.64    3.50
   6  -6  14    2.97    3.13
   6  -6  14    7.32    3.85
   6   6  14   14.60    3.86
   6   6  14    7.37    3.73
   6  -6  15    4.80    3.60
   6  -6  15    4.59    2.92
   6   6  15   -0.66    3.47
   6   6  15   -0.82    3.39
   6  -6  15    2.62    3.11
   6   6  16   -1.01    3.25
   6  -6  16    1.41    2.57
   6   6  16    0.44    3.23
  -6   8  11   -4.05    2.98
  -6   8  11   -1.01    3.23
  -6   8  10   -2.53    3.08
  -6  -8  10    1.71    2.97
  -6   8  10   -3.31    3.46
  -6  -8   9    8.45    3.11
  -6   8   9    9.84    3.21
  -6   8   9    0.25    3.62
  -6  -8   9    3.94    2.24
  -6   8   8   24.08    3.52
  -6  -8   8   18.74    3.30
  -6  -8   8   22.66    2.79
  -6   8   8   13.94    4.01
  -6  -8   7    5.75    3.04
  -6   8   7    0.55    3.23
  -6  -8   7    5.39    2.70
   6  -8  -7    5.09    2.48
  -6   8   7    4.39    3.96
  -6  -8   7    4.67    3.30
  -6  -8   6   15.17    3.22
  -6   8   6   22.82    3.38
   6  -8  -6   28.13    3.03
  -6   8   6   17.90    4.33
  -6  -8   5    1.14    2.86
  -6   8   5    3.14    2.96
   6  -8  -5   -1.41    2.81
  -6  -8   5    3.28    2.94
  -6   8   5   -2.12    4.11
  -6  -8   5    0.83    3.32
  -6  -8   4    7.01    2.81
  -6   8   4    9.30    2.96
  -6  -8   4   15.33    3.11
  -6   8   4    6.42    4.13
  -6  -8   4    9.48    3.22
   6  -8  -3    4.78    3.02
  -6  -8   3   -0.84    3.02
  -6   8   3    1.89    4.10
  -6  -8   3   -3.98    3.21
  -6  -8   2    0.66    3.12
   6  -8  -2   -2.32    3.19
  -6   8   2    3.64    4.19
  -6  -8   2   -0.37    3.02
  -6  -8   1   33.14    3.70
   6  -8  -1   35.42    3.68
  -6   8   1   15.50    4.58
   6  -8  -1   22.16    3.29
  -6  -8   0  110.12    6.46
   6  -8   0  120.07    6.54
  -6   8   0  102.97    6.74
  -6  -8  -1   -0.57    3.13
   6  -8   1    0.29    3.35
   6   8   1    0.51    3.94
   6  -8   1   -4.45    3.14
  -6   8  -2    7.70    3.51
   6  -8   2   18.31    3.47
  -6  -8  -2   13.55    3.33
   6   8   2    8.24    4.01
   6  -8   2   15.47    3.33
  -6  -8  -3   29.57    3.43
   6  -8   3   24.58    3.54
   6   8   3   18.18    4.22
   6  -8   3   18.93    3.72
   6  -8   4    2.88    3.25
  -6  -8  -4   -2.60    2.95
  -6  -8  -4   -1.61    1.91
   6   8   4    0.12    3.88
   6  -8   5    8.50    3.17
  -6  -8  -5    4.22    2.20
   6   8   5   11.35    3.96
   6  -8   5    1.30    3.44
   6   8   6   -0.08    2.98
  -6  -8  -6    0.17    2.77
   6  -8   6    1.09    3.00
   6   8   6   -1.46    3.59
  -6  -8  -6   -0.21    2.27
   6  -8   6   -2.98    3.46
   6   8   7    2.03    3.01
   6  -8   7   -2.61    2.82
  -6  -8  -7   -0.31    2.61
  -6  -8  -7    1.93    2.31
   6   8   7    8.69    3.66
   6  -8   7    0.55    3.42
   6   8   8    8.94    3.20
   6   8   8    4.30    2.56
   6  -8   8    2.44    2.99
  -6  -8  -8    3.17    2.48
   6  -8   8    6.01    2.68
  -6  -8  -8    9.78    2.39
   6   8   8    6.40    3.60
   6  -8   8    5.56    3.39
   6   8   9   13.27    3.36
   6  -8   9    9.33    3.05
   6  -8   9   14.91    2.63
  -6  -8  -9    9.61    2.49
   6   8   9    5.96    3.44
   6  -8   9   17.40    3.43
   6  -8  10    8.46    3.03
   6   8  10    2.17    3.12
   6   8  10    0.54    3.20
  -6  -8 -10    3.55    2.37
   6  -8  10    7.68    3.14
   6   8  11    0.61    2.93
   6  -8  11   -6.39    2.92
  -7   1  21    3.25    2.95
  -7  -1  21   -2.38    2.71
  -7   1  20    2.71    3.25
  -7  -1  20    5.99    2.99
  -7   1  19   31.39    3.95
  -7  -1  19   26.70    3.63
  -7  -1  18    9.33    3.37
  -7   1  18   10.09    3.66
  -7   1  17    4.04    3.66
  -7  -1  17    2.21    3.35
  -7  -1  17    2.78    2.66
  -7   1  17    3.35    2.62
  -7  -1  17    4.24    3.95
  -7   1  17    1.78    4.40
  -7  -1  16   57.93    4.82
  -7  -1  16   63.33    4.36
  -7   1  16   61.60    4.99
  -7  -1  16   66.28    5.38
  -7   1  16   60.71    5.72
  -7   1  16   62.01    5.58
  -7   1  16   59.04    4.36
  -7   1  15   15.74    3.07
  -7   1  15   16.25    3.56
  -7  -1  15   15.52    3.37
  -7  -1  15   18.29    3.12
  -7   1  15   19.07    4.35
  -7  -1  15   20.44    4.10
  -7   1  15   14.98    4.54
  -7  -1  15   20.51    4.01
  -7  -1  14    2.93    3.09
  -7   1  14    4.21    3.17
  -7   1  14    6.63    2.64
  -7  -1  14    3.41    2.85
  -7   1  14    3.49    3.77
  -7  -1  14   -1.02    3.61
  -7   1  14    1.20    3.93
  -7   1  14    2.15    3.28
  -7   1  14    6.86    4.12
  -7  -1  13    7.14    2.77
  -7   1  13    7.23    3.06
  -7  -1  13    4.17    2.91
  -7   1  13    5.32    2.67
  -7   1  13    8.89    3.54
  -7   1  13    8.99    3.80
  -7  -1  13    4.47    3.42
  -7   1  13    9.18    3.23
  -7   1  13    3.71    3.86
  -7  -1  12   49.36    3.82
  -7   1  12   51.20    3.16
  -7  -1  12   42.92    3.96
  -7   1  12   53.23    3.99
   7  -1 -12   47.35    3.27
  -7  -1  12   52.55    4.10
  -7  -1  12   53.03    4.21
  -7   1  12   58.24    4.19
  -7   1  12   51.44    4.46
  -7   1  12   55.88    4.56
  -7  -1  12   50.75    4.43
  -7   1  12   56.21    4.72
  -7   1  12   56.97    3.83
  -7   1  11    1.21    2.66
  -7   1  11    1.75    1.78
  -7  -1  11    0.50    1.51
  -7  -1  11    0.05    2.72
   7  -1 -11    1.77    1.78
   7   1 -11    1.69    1.40
  -7  -1  11    0.28    2.80
  -7   1  11    2.02    3.14
  -7   1  11    2.52    3.28
  -7  -1  11    1.24    3.27
  -7  -1  11   -0.06    2.86
  -7   1  11    2.22    3.49
  -7   1  11   -2.37    2.89
  -7  -1  10   26.35    2.96
  -7   1  10   23.67    3.05
  -7   1  10   25.70    2.20
  -7  -1  10   22.43    3.13
   7   1 -10   25.90    2.09
   7  -1 -10   24.46    1.93
   7  -1 -10   26.99    2.30
  -7  -1  10   22.80    2.98
  -7   1  10   24.37    3.47
  -7  -1  10   24.16    3.53
  -7  -1  10   26.27    2.09
  -7   1  10   25.90    3.16
  -7  -1  10   24.43    3.19
  -7   1  10   29.08    3.89
  -7  -1  10   26.49    3.36
  -7   1  10   25.38    3.65
   7  -1  -9    2.85    1.15
  -7   1   9    0.41    2.61
  -7   1   9   -0.77    2.44
  -7  -1   9    3.89    2.71
  -7  -1   9    2.41    2.68
  -7   1   9    0.70    1.69
  -7  -1   9    2.11    1.56
   7  -1  -9   -1.67    1.85
  -7  -1   9    0.14    1.27
  -7   1   9    0.77    1.81
   7   1  -9   -1.02    1.69
   7  -1  -9    0.72    1.45
  -7   1   9    1.74    2.80
  -7  -1   9    1.51    2.56
  -7  -1   9   -0.21    2.72
  -7  -1   9    0.59    2.90
  -7   1   9    3.63    3.18
  -7  -1   9    1.80    3.08
  -7   1   9    2.71    3.47
  -7   1   9   -0.21    2.77
   7   1  -8  154.42    7.74
  -7   1   8  169.68    7.90
  -7  -1   8  157.67    8.28
  -7   1   8  165.43    8.20
   7  -1  -8  173.13    7.92
  -7   1   8  153.52    7.89
  -7  -1   8  157.93    7.84
  -7  -1   8  158.44    8.23
  -7  -1   8  153.59    8.16
  -7   1   8  160.98    8.24
  -7   1   8  160.79    8.40
  -7  -1   8  157.03    7.83
  -7   1   8  165.40    8.17
  -7   1   8  165.96    8.46
  -7  -1   8  158.44    8.49
  -7  -1   8  163.17    8.35
  -7   1   8  166.20    8.49
   7   1  -7   16.67    1.58
  -7   1   7   13.78    2.31
  -7   1   7   15.96    2.37
  -7   1   7   16.31    1.77
  -7  -1   7   18.13    2.66
   7  -1  -7   16.00    1.64
   7   1  -7   16.28    2.29
  -7  -1   7   15.74    2.80
  -7   1   7   15.45    1.97
  -7  -1   7   13.13    2.28
  -7   1   7    9.83    2.69
  -7  -1   7   16.58    2.46
  -7  -1   7   14.27    2.34
  -7   1   7   12.12    2.83
  -7   1   7   13.77    2.91
  -7   1   7   13.88    2.36
  -7  -1   7   10.95    2.80
  -7  -1   6  646.82   31.44
  -7   1   6  647.27   31.38
  -7   1   6  663.92   31.30
   7   1  -6  674.10   31.43
  -7  -1   6  662.09   31.43
  -7   1   6  673.92   31.29
   7  -1  -6  694.95   31.34
  -7  -1   6  672.72   31.31
  -7  -1   6  645.09   31.38
  -7   1   6  647.53   31.38
  -7  -1   6  634.04   31.39
  -7   1   6  656.65   31.49
  -7   1   6  678.83   31.51
  -7   1   6  650.27   31.41
  -7  -1   6  631.75   31.45
  -7  -1   6  648.81   31.43
  -7   1   6  681.11   31.49
  -7   1   5   22.77    2.35
   7  -1  -5   24.48    2.14
  -7  -1   5   25.73    2.69
   7   1  -5   22.65    2.30
  -7  -1   5   25.58    2.06
  -7  -1   5   24.06    2.67
   7  -1  -5   22.63    2.02
  -7   1   5   25.15    2.57
  -7  -1   5   24.86    2.27
  -7   1   5   25.80    2.30
  -7  -1   5   26.34    2.47
  -7   1   5   25.04    2.36
  -7   1   5   29.32    2.78
  -7   1   5   25.06    2.88
  -7   1   4  648.20   31.78
   7  -1  -4  675.10   31.68
  -7  -1   4  633.42   31.82
  -7  -1   4  634.41   31.77
   7  -1  -4  660.40   31.78
  -7   1   4  696.05   31.79
  -7  -1   4  676.34   31.78
  -7   1   4  674.13   31.87
  -7   1   4  681.13   31.82
  -7   1   4  710.98   31.87
  -7   1   4  696.04   31.88
  -7  -1   4  677.59   31.85
  -7   1   3 1021.42   51.40
   7  -1  -3 1127.91   51.36
   7  -1  -3 1046.64   51.42
  -7   1   3 1126.44   51.45
  -7   1   3 1089.17   51.46
  -7   1   3 1083.35   51.46
  -7  -1   3 1119.39   51.48
   7  -1  -2  229.35   10.47
   7   1  -2  240.41   10.54
  -7   1   2  199.23   10.52
  -7  -1   2  201.55   10.56
  -7   1   1  189.15    9.07
   7  -1  -1  188.58    9.09
   7   1  -1  186.29    9.07
   7   1   0  168.83    8.00
  -7   1   0  162.39    8.09
   7  -1   0  166.33    8.10
   7  -1   1  733.33   36.65
   7   1   1  789.67   36.54
   7  -1   2  186.38    8.85
   7  -1   2  189.01    8.80
   7  -1   2  173.40    8.69
   7  -1   2  179.56    8.85
   7   1   2  184.06    8.86
   7   1   3  760.83   35.89
   7   1   3  771.04   35.89
   7  -1   3  748.03   35.91
   7  -1   3  786.33   35.95
  -7   1  -3  770.10   35.95
   7  -1   3  744.67   35.82
   7   1   3  746.92   35.94
   7   1   3  763.90   35.97
   7   1   4  315.63   14.59
   7   1   4  306.02   14.67
   7   1   4  286.72   14.65
  -7   1  -4  312.09   14.69
   7  -1   4  314.03   14.70
   7  -1   4  296.22   14.46
   7  -1   4  310.74   14.64
   7  -1   4  309.61   14.57
   7   1   4  331.15   14.74
   7   1   4  304.71   14.76
   7   1   5   54.43    2.62
   7  -1   5   46.88    3.26
   7   1   5   49.56    2.92
   7   1   5   50.66    2.98
   7  -1   5   39.43    2.96
  -7   1  -5   38.20    2.83
   7  -1   5   37.08    2.51
   7   1   5   48.17    3.14
   7   1   5   55.96    3.31
   7  -1   5   35.47    3.08
   7  -1   5   37.15    2.79
   7   1   6  689.00   33.03
   7   1   6  694.99   33.04
   7  -1   6  696.14   33.13
   7  -1   6  690.89   33.00
  -7   1  -6  695.55   33.03
   7   1   6  735.88   33.16
   7  -1   6  713.98   33.10
   7   1   6  700.38   33.13
   7  -1   6  666.96   33.00
   7  -1   7  118.20    6.34
   7  -1   7  138.00    7.09
   7   1   7  150.44    6.87
   7   1   7  141.18    6.46
   7   1   7  148.32    6.52
   7   1   7  144.83    7.05
   7  -1   7  132.73    6.83
   7  -1   7  144.12    6.95
   7   1   7  144.18    7.03
   7   1   7  139.33    7.21
   7  -1   7  141.24    6.93
   7   1   8  100.12    5.47
   7   1   8  109.22    5.70
   7  -1   8  113.65    5.96
   7   1   8  102.24    5.08
   7  -1   8  100.75    5.36
  -7  -1  -8   95.12    4.97
   7   1   8  111.70    5.81
   7   1   8  114.65    5.86
   7  -1   8  108.92    5.65
   7   1   8  114.32    6.22
   7  -1   8  116.11    5.76
   7   1   8  112.63    5.89
   7   1   9   -0.05    2.74
   7   1   9   -1.90    2.55
   7  -1   9   -0.54    2.60
   7   1   9    0.42    2.16
   7  -1   9    1.98    2.87
   7  -1   9    1.13    1.72
   7   1   9   -0.06    2.81
   7  -1   9   -0.26    2.50
   7  -1   9   -5.01    2.63
   7   1   9    0.60    2.91
   7  -1   9    1.64    2.64
   7   1  10    7.02    2.91
   7   1  10    9.97    2.65
   7  -1  10    6.48    3.13
   7  -1  10    6.52    2.68
   7   1  10    6.00    3.14
   7   1  10   10.56    2.83
   7  -1  10   13.36    2.62
   7   1  10    9.99    2.89
   7  -1  10    5.40    2.75
   7  -1  10    5.10    2.91
   7   1  11    1.08    3.00
   7   1  11    4.39    2.66
   7  -1  11    6.43    3.06
   7  -1  11    4.77    2.62
  -7   1 -11    3.73    1.70
   7   1  11    5.00    2.78
   7   1  11    3.70    3.19
   7   1  11    6.23    2.92
   7  -1  11    1.35    1.92
   7  -1  11    2.47    3.00
   7  -1  11    4.10    2.56
   7  -1  11    1.13    2.79
   7  -1  12   43.35    3.58
   7  -1  12   44.97    4.07
   7   1  12   48.45    3.65
  -7   1 -12   42.17    2.76
   7  -1  12   42.05    3.90
   7   1  12   47.90    3.75
   7   1  12   40.04    4.18
   7   1  12   45.90    4.04
   7  -1  12   42.56    2.96
   7  -1  12   42.72    3.47
   7   1  12   46.17    4.03
   7  -1  12   41.18    3.84
   7   1  13   28.01    3.30
   7  -1  13   21.72    3.17
   7   1  13   16.58    3.80
  -7   1 -13   22.95    2.50
   7  -1  13   25.56    3.73
   7   1  13   22.22    3.28
   7  -1  13   20.68    2.11
   7   1  13   25.63    3.66
   7  -1  13   21.78    3.58
   7   1  14   16.57    3.34
   7  -1  14   14.68    3.16
  -7   1 -14   21.65    2.30
   7   1  14   15.59    3.46
   7   1  14   16.32    3.97
   7  -1  14   16.25    3.69
   7   1  14   24.84    3.77
   7  -1  14   17.53    3.67
   7   1  15   19.37    3.78
   7   1  15   20.47    3.48
   7  -1  15   15.12    3.31
   7   1  15   18.43    3.68
   7  -1  15   21.74    3.96
   7   1  15   16.58    3.73
   7  -1  15   20.07    3.86
   7  -1  16   20.57    3.46
   7   1  16   20.75    3.66
   7   1  16   24.99    3.85
   7  -1  16   23.82    4.16
   7   1  16   21.58    3.76
   7   1  16   21.67    4.10
   7  -1  16   28.38    4.15
   7   1  17   -0.25    3.40
   7  -1  17   -0.40    3.07
   7  -1  17    2.53    3.80
   7   1  17   -0.97    3.87
   7  -1  17   -3.43    3.82
   7   1  18    5.56    3.44
   7  -1  18   11.74    3.23
   7  -1  18    9.78    3.69
   7  -1  18   11.54    3.77
   7   1  18    8.44    3.98
   7   1  19   -1.92    3.22
   7  -1  19    3.33    3.00
   7  -1  19   -0.09    3.44
   7   1  19   -4.35    3.68
   7   1  20   -1.18    3.04
   7  -1  20   -2.56    2.71
  -7  -3  20   -3.82    2.71
  -7   3  19   12.66    3.11
  -7  -3  19   10.21    2.97
  -7  -3  19    3.33    2.97
  -7   3  18   28.16    3.70
  -7  -3  18   23.70    3.54
  -7  -3  18   30.70    3.68
  -7  -3  18   20.23    3.44
  -7  -3  17  100.24    6.03
  -7  -3  17  107.26    6.18
  -7   3  17   92.46    6.89
  -7   3  17  113.65    6.24
  -7   3  16   14.12    4.52
  -7  -3  16   12.07    3.56
  -7   3  16   18.05    4.47
  -7  -3  16    9.38    3.47
  -7   3  16   12.28    4.63
  -7   3  15   20.27    4.34
  -7  -3  15   22.97    3.92
  -7  -3  15   14.34    3.61
  -7   3  15   15.92    3.66
  -7   3  15   14.98    4.73
  -7  -3  15   10.88    3.55
  -7   3  15   22.14    4.79
  -7  -3  14    9.06    3.61
  -7   3  14    4.36    3.51
  -7   3  14    2.27    4.03
  -7  -3  14    2.89    3.35
  -7   3  14    2.38    4.17
  -7  -3  14    5.19    3.01
  -7   3  14    8.27    4.56
  -7  -3  14    6.59    3.30
  -7  -3  13   34.84    4.12
  -7   3  13   33.08    4.33
  -7  -3  13   28.70    3.93
  -7   3  13   39.36    4.01
  -7   3  13   33.07    4.46
  -7   3  13   38.47    4.79
  -7  -3  13   32.21    3.49
  -7  -3  13   33.98    3.97
  -7   3  12  110.63    6.38
  -7  -3  12  117.37    6.36
  -7   3  12   97.07    6.57
  -7   3  12  114.70    6.71
  -7  -3  12   78.54    6.09
  -7   3  12  106.85    6.18
  -7  -3  12   85.25    5.72
  -7   3  11   27.05    3.82
  -7  -3  11   32.34    3.93
  -7   3  11   27.86    3.46
  -7   3  11   29.34    3.97
  -7  -3  11   19.12    2.97
  -7  -3  11   27.49    3.38
  -7   3  11   30.19    4.16
  -7  -3  11   21.27    3.48
   7  -3 -10   13.19    1.97
  -7   3  10   10.39    3.33
  -7   3  10   11.42    3.04
  -7  -3  10   10.72    3.36
  -7  -3  10    8.62    1.35
  -7  -3  10    8.47    1.38
  -7  -3  10    7.04    2.40
  -7   3  10   12.49    3.42
  -7   3  10    8.10    3.55
  -7   3  10   13.67    2.52
  -7  -3  10   12.37    3.10
  -7  -3  10    7.28    3.00
  -7  -3  10    9.32    2.55
  -7  -3   9    5.53    3.32
  -7   3   9    4.92    2.88
  -7   3   9    4.62    3.36
   7  -3  -9    2.86    1.96
  -7   3   9    2.70    2.29
  -7  -3   9    0.44    1.47
   7   3  -9    3.20    2.39
   7  -3  -9    4.89    1.72
  -7  -3   9    4.00    1.43
   7   3  -9    4.60    1.71
  -7  -3   9    1.85    2.09
  -7   3   9    5.53    3.36
  -7  -3   9    1.23    2.28
  -7   3   9    2.86    3.42
  -7  -3   9    3.25    2.91
  -7   3   9    3.92    2.13
   7  -3  -8   30.34    2.58
  -7   3   8   28.53    2.83
  -7  -3   8   28.58    3.65
  -7   3   8   26.28    3.26
  -7   3   8   31.97    3.71
   7   3  -8   32.84    2.46
   7  -3  -8   27.13    2.05
   7  -3  -8   29.20    2.38
  -7  -3   8   30.60    2.22
  -7  -3   8   27.79    2.25
  -7  -3   8   27.97    2.61
  -7   3   8   29.70    3.74
  -7   3   8   26.52    2.61
  -7  -3   8   29.38    3.27
  -7   3   8   29.72    3.66
  -7  -3   8   21.78    2.72
   7  -3  -7   90.68    4.72
  -7  -3   7   83.60    5.26
  -7   3   7   91.44    5.44
  -7  -3   7   82.38    4.49
  -7  -3   7   79.11    4.80
   7  -3  -7   84.55    4.35
  -7  -3   7   77.88    4.57
  -7   3   7   86.55    5.36
  -7   3   7   88.08    5.04
  -7  -3   7   70.94    4.55
  -7  -3   7   78.46    5.05
  -7   3   7   81.16    5.24
   7   3  -6  307.80   15.14
   7  -3  -6  315.50   15.18
  -7   3   6  320.40   15.24
  -7  -3   6  343.13   15.44
  -7  -3   6  337.39   15.28
   7  -3  -6  332.38   15.04
  -7  -3   6  323.93   15.10
  -7  -3   6  287.54   15.02
  -7   3   6  313.76   15.49
  -7  -3   6  331.45   15.38
  -7   3   6  319.50   15.29
  -7   3   6  336.40   15.39
  -7  -3   6  258.82   15.02
   7  -3  -5   70.19    4.18
  -7  -3   5   76.85    4.73
  -7   3   5   79.60    3.71
  -7  -3   5   78.62    4.24
   7  -3  -5   75.91    4.00
  -7  -3   5   57.99    3.55
  -7   3   5   66.46    4.80
  -7   3   5   69.65    4.42
  -7  -3   5   68.02    4.56
   7   3  -4   46.20    3.18
   7  -3  -4   44.06    3.26
  -7  -3   4   51.52    3.71
  -7   3   4   43.34    2.76
  -7  -3   4   42.05    3.16
  -7  -3   4   44.19    3.16
  -7   3   4   43.34    3.89
  -7  -3   4   39.67    3.56
  -7   3   4   48.87    3.41
   7  -3  -3   79.56    4.18
  -7  -3   3   70.49    4.19
  -7  -3   3   72.14    4.26
  -7  -3   3   73.78    4.68
   7   3  -3   71.39    4.23
   7  -3  -3   75.53    4.32
   7   3  -3   73.32    4.13
  -7   3   3   77.98    4.35
  -7   3   3   66.16    4.19
  -7  -3   3   77.40    4.42
   7  -3  -3   71.49    3.94
   7   3  -2   26.19    2.71
   7  -3  -2   31.50    2.73
  -7   3   2   28.89    2.45
   7  -3  -2   30.95    2.65
  -7  -3   2   31.44    2.66
  -7  -3   2   28.48    2.49
  -7  -3   2   32.27    2.17
  -7  -3   2   31.03    2.73
   7  -3  -2   28.72    2.40
  -7   3   2   33.09    2.65
  -7   3   2   29.97    2.47
   7  -3  -1  122.21    6.37
  -7  -3   1  125.53    6.39
  -7  -3   1  122.35    6.29
  -7   3   1  125.98    6.29
   7  -3  -1  118.69    6.07
   7  -3  -1  124.28    6.41
   7   3  -1  126.77    6.36
   7   3  -1  121.80    6.39
  -7  -3   1  118.34    6.38
  -7   3   0    7.29    2.10
  -7  -3   0    7.35    2.04
  -7  -3   0    5.35    1.74
   7  -3   0    6.78    1.95
   7   3   0    4.51    2.37
   7   3   0    4.24    1.99
   7  -3   0    8.78    2.26
   7   3   0    8.05    1.68
   7  -3   0    6.76    1.81
   7  -3   0   10.67    2.35
  -7  -3   0    8.50    2.01
   7  -3   1  517.75   24.90
   7   3   1  547.48   24.92
   7  -3   1  522.02   24.82
   7   3   1  533.48   24.93
  -7  -3  -1  554.59   24.92
   7  -3   1  540.05   24.87
  -7   3  -1  537.92   24.93
  -7   3  -1  480.68   24.78
   7  -3   1  511.13   24.92
  -7  -3  -1  496.85   24.81
   7   3   2  317.30   15.42
   7  -3   2  318.97   15.40
  -7  -3  -2  311.70   15.20
  -7   3  -2  328.81   15.46
   7  -3   2  304.27   15.37
  -7  -3  -2  343.02   15.42
  -7   3  -2  306.92   15.25
   7  -3   2  311.81   15.46
  -7  -3  -2  331.86   15.28
   7   3   3    0.66    2.08
   7  -3   3   -0.87    2.48
   7   3   3    1.67    2.28
   7  -3   3    1.72    2.06
  -7  -3  -3    1.66    1.21
  -7   3  -3    1.87    2.10
  -7  -3  -3    0.54    2.13
   7  -3   3    1.52    2.07
  -7   3  -3    0.28    1.51
   7  -3   3   -0.61    2.48
  -7  -3  -3   -0.20    1.55
   7  -3   4  352.90   17.45
   7   3   4  380.18   17.35
   7  -3   4  382.89   17.34
  -7  -3  -4  372.86   17.39
  -7   3  -4  346.29   17.39
  -7  -3  -4  349.11   17.07
   7  -3   4  355.77   17.33
   7   3   4  398.93   17.54
  -7   3  -4  337.60   17.15
   7  -3   4  360.77   17.13
   7   3   4  374.35   17.44
   7  -3   4  362.04   17.52
   7  -3   5  211.92   10.03
  -7   3  -5  208.41    9.90
   7  -3   5  195.46    9.80
  -7  -3  -5  206.34    9.84
   7   3   5  223.78    9.56
   7  -3   5  212.75    9.61
  -7   3  -5  199.43    9.52
   7   3   5  232.09   10.18
   7  -3   5  213.27   10.11
   7   3   5  216.99    9.98
   7  -3   6  172.90    8.61
   7  -3   6  185.01    8.19
  -7   3  -6  179.68    8.38
   7  -3   6  169.23    8.26
   7   3   6  191.01    8.27
   7   3   6  176.03    8.05
   7   3   6  183.53    8.62
   7  -3   6  172.87    8.10
  -7   3  -6  154.43    7.92
   7   3   6  184.17    8.52
   7  -3   6  180.27    8.69
   7  -3   7  112.36    6.16
   7  -3   7  112.75    5.53
  -7   3  -7  119.47    5.90
   7   3   7  112.79    5.63
  -7  -3  -7  111.69    5.67
   7  -3   7  121.10    5.92
   7   3   7  111.36    5.52
   7  -3   7  104.23    5.58
   7   3   7  105.51    6.21
   7   3   7  110.46    6.13
   7   3   7  105.87    5.70
   7  -3   7  109.22    6.27
   7  -3   8    3.76    3.12
   7  -3   8    1.22    1.49
   7   3   8   -0.40    2.16
   7   3   8   -0.20    3.34
   7   3   8   -0.37    2.81
   7   3   8    2.09    1.72
  -7  -3  -8   -0.72    1.90
   7  -3   8    3.02    2.30
  -7   3  -8    1.50    2.12
   7  -3   8    1.96    1.90
   7   3   8   -0.38    1.92
   7   3   8    3.18    3.14
   7  -3   8   -0.74    2.05
   7  -3   8    1.77    1.72
   7  -3   8    2.61    3.23
   7   3   8    1.13    2.40
   7   3   9    2.73    3.06
   7   3   9   -5.19    3.19
   7   3   9   -0.14    2.13
   7  -3   9    2.25    3.18
  -7  -3  -9    0.23    1.73
   7  -3   9    1.34    1.93
   7   3   9    0.88    1.96
   7   3   9    0.15    3.09
   7  -3   9    1.11    2.18
   7  -3   9    1.43    1.86
   7  -3   9    2.50    3.21
   7   3   9    0.85    2.43
   7   3  10   22.71    3.58
   7   3  10   21.32    2.42
   7  -3  10   19.14    3.52
   7   3  10   21.48    3.49
  -7  -3 -10   18.55    1.95
   7   3  10   21.29    3.52
   7   3  10   20.49    2.46
   7   3  10   21.64    2.87
   7  -3  10   14.71    2.26
   7  -3  10   19.23    3.56
   7  -3  10   19.58    2.66
   7   3  11   22.42    2.48
   7  -3  11   24.79    3.85
   7   3  11   28.94    3.72
   7   3  11   21.93    3.72
   7   3  11   20.24    3.73
   7   3  11   20.65    2.72
   7  -3  11   14.92    2.43
   7  -3  11   21.46    2.80
   7   3  11   26.15    3.07
   7  -3  11   27.49    3.79
   7   3  12   31.17    4.04
   7   3  12   29.36    4.00
   7   3  12   23.51    2.57
   7  -3  12   25.98    4.06
   7   3  12   27.82    4.00
   7  -3  12   32.42    3.13
   7  -3  12   24.90    3.51
   7   3  12   33.69    3.35
   7  -3  12   25.41    3.98
   7  -3  12   21.91    2.78
   7  -3  12   25.96    3.39
   7   3  13   57.96    5.05
   7  -3  13   61.41    5.11
   7  -3  13   48.25    4.44
   7   3  13   56.85    5.19
   7   3  13   59.73    4.44
   7  -3  13   62.52    4.45
   7  -3  13   61.57    4.65
   7   3  13   59.57    5.14
   7  -3  13   64.60    4.58
   7   3  14    3.57    3.95
   7   3  14    3.40    3.92
   7  -3  14    6.22    3.18
   7  -3  14    1.49    3.93
   7  -3  14    6.44    3.56
   7   3  14    5.16    4.05
   7  -3  14   -0.07    3.03
   7  -3  14    5.24    2.98
   7   3  14    5.57    3.28
   7   3  15   11.86    4.19
   7   3  15   15.90    4.34
   7  -3  15   12.02    3.99
   7  -3  15   12.38    3.27
   7  -3  15   10.74    3.69
   7   3  15    9.74    4.14
   7  -3  15   10.27    2.85
   7  -3  15   15.17    3.28
   7   3  15   11.90    3.51
   7   3  16   10.56    4.03
   7  -3  16   11.12    3.98
   7  -3  16   12.32    3.24
   7  -3  16    7.64    3.53
   7   3  16    4.37    4.19
   7   3  16    9.01    3.33
   7  -3  17   20.05    3.28
   7   3  17   20.22    4.31
   7  -3  17   15.93    3.62
   7   3  17   16.87    3.48
   7  -3  18   -0.23    2.87
   7   3  18    3.06    3.58
   7  -3  18   -0.72    3.21
   7   3  18   -3.96    3.13
   7  -3  19   -0.42    2.62
  -7  -3 -19   -0.45    2.43
  -7  -5  18    3.35    2.66
  -7   5  18   -0.59    3.35
  -7   5  17    3.61    3.13
  -7  -5  17    3.76    3.02
  -7  -5  17    0.09    3.34
  -7   5  17   -2.62    3.83
  -7   5  16    2.80    3.27
  -7  -5  16   -3.84    3.59
  -7  -5  16   -3.38    3.25
  -7   5  16   -1.12    4.03
  -7  -5  15    1.17    3.74
  -7   5  15    6.88    3.41
  -7  -5  15    0.95    3.45
  -7   5  15   -3.88    4.31
  -7  -5  14    0.54    3.95
  -7  -5  14   -3.37    3.62
  -7   5  14    4.87    3.58
  -7   5  14    1.29    4.41
  -7  -5  13   48.48    5.05
  -7   5  13   42.98    4.60
  -7   5  13   37.58    5.17
  -7  -5  12   -1.39    4.09
  -7   5  12    0.21    3.81
  -7   5  12    2.81    4.45
  -7  -5  12    5.60    3.86
  -7  -5  12    2.58    2.94
  -7   5  11   16.32    3.87
  -7  -5  11   22.46    4.33
  -7   5  11   16.18    4.57
  -7  -5  11   14.61    4.08
  -7  -5  11    8.32    3.10
  -7  -5  10    9.72    4.02
  -7   5  10    6.55    3.68
  -7  -5  10    6.14    2.02
  -7   5  10    8.51    4.32
  -7  -5  10    2.96    3.79
  -7  -5  10   -0.85    2.93
  -7  -5   9   15.19    4.01
  -7   5   9   12.47    3.62
  -7  -5   9   11.61    2.30
   7  -5  -9   12.44    2.04
  -7   5   9   14.18    4.32
  -7  -5   9    9.42    3.76
  -7  -5   8   11.68    3.77
  -7   5   8    9.01    3.46
  -7   5   8    7.68    3.22
   7  -5  -8   12.07    2.10
  -7  -5   8    7.13    2.42
  -7   5   8    7.37    4.02
  -7  -5   8    6.17    3.70
  -7  -5   7   46.85    4.47
  -7   5   7   36.68    3.96
   7  -5  -7   46.99    3.18
  -7  -5   7   47.51    3.48
  -7   5   7   37.57    4.70
  -7  -5   7   41.38    4.29
  -7   5   7   39.67    4.01
  -7   5   6   55.10    4.57
  -7  -5   6   67.64    4.96
   7  -5  -6   68.36    3.96
  -7   5   6   50.73    5.26
  -7  -5   6   55.45    4.74
  -7   5   6   62.88    4.47
  -7  -5   5   90.85    5.90
  -7   5   5   90.91    5.93
  -7   5   5   95.64    5.08
  -7  -5   5  104.39    5.57
  -7   5   5   93.30    6.31
  -7   5   5   95.88    5.70
  -7  -5   5   87.35    5.89
  -7   5   4    0.06    2.68
  -7  -5   4    1.20    3.07
  -7   5   4   -1.96    3.15
  -7  -5   4   -0.80    2.63
  -7   5   4    0.91    1.76
  -7   5   4    4.26    3.71
  -7  -5   4    2.12    2.98
  -7  -5   3    5.72    2.73
   7  -5  -3    0.58    2.48
  -7   5   3    0.45    1.93
  -7   5   3    1.97    3.16
   7  -5  -3    2.42    2.15
  -7  -5   3    4.56    2.76
  -7   5   2   31.33    3.62
  -7   5   2   23.80    2.54
  -7  -5   2   29.92    3.18
   7  -5  -2   25.79    3.05
  -7  -5   2   31.27    3.20
  -7  -5   2   26.30    2.08
  -7  -5   2   24.36    3.16
   7  -5  -2   26.88    2.82
   7  -5  -1   31.24    2.44
  -7  -5   1   38.18    3.43
  -7  -5   1   36.28    2.86
  -7   5   1   31.16    2.87
   7  -5  -1   43.93    3.43
  -7  -5   1   40.20    3.49
  -7  -5   1   34.89    2.56
   7   5  -1   36.19    2.51
  -7   5   1   40.08    3.16
   7  -5  -1   36.62    3.26
  -7  -5   0   89.67    5.38
   7  -5   0   87.76    5.09
  -7  -5   0  101.21    5.65
   7  -5   0  116.66    5.63
  -7  -5   0   93.86    5.19
  -7  -5   0   90.02    5.05
   7  -5   0   95.25    5.54
   7   5   0   93.54    5.09
  -7   5   0   96.63    5.28
  -7  -5   0   99.44    5.48
  -7  -5  -1    4.95    2.27
  -7  -5  -1    7.99    1.95
   7  -5   1   10.39    2.76
  -7  -5  -1   10.86    2.86
   7   5   1    6.66    2.19
   7  -5   1    7.65    2.22
  -7  -5  -1    7.87    2.43
  -7   5  -1    6.60    2.22
   7  -5   2  105.55    5.67
  -7  -5  -2  104.15    5.65
  -7  -5  -2   94.08    5.15
   7  -5   2   91.76    5.42
  -7  -5  -2   89.16    5.25
  -7   5  -2   93.08    5.21
   7   5   2  100.08    5.40
  -7  -5  -2   98.11    5.31
  -7  -5  -3    7.06    2.12
  -7  -5  -3    5.49    1.60
   7  -5   3    5.93    2.75
  -7  -5  -3    3.32    2.66
   7  -5   3    3.86    2.70
   7   5   3    7.62    2.50
  -7  -5  -3    4.65    1.98
  -7   5  -3    5.57    1.86
   7  -5   3    7.00    3.00
   7  -5   4  129.80    6.46
  -7  -5  -4   97.98    5.82
  -7  -5  -4  107.57    5.76
   7  -5   4  134.24    6.46
  -7  -5  -4  140.82    6.45
   7   5   4  124.99    6.80
  -7   5  -4   98.11    5.76
   7   5   4  123.49    6.34
   7  -5   4  127.69    6.76
   7  -5   5    2.60    2.60
   7   5   5    1.62    1.76
  -7  -5  -5    2.99    2.51
   7   5   5    1.48    3.22
   7  -5   5    1.05    3.33
   7  -5   6    2.00    3.08
   7   5   6    3.61    2.86
   7  -5   6   -0.26    2.60
   7   5   6    0.37    3.32
   7  -5   6    0.35    3.61
   7   5   7   17.23    3.35
   7  -5   7   15.74    3.55
   7  -5   7   16.20    2.81
  -7  -5  -7   15.86    2.71
   7   5   7   11.99    3.61
   7  -5   7   16.96    4.06
  -7   5  -8  102.04    6.23
   7  -5   8  112.33    7.00
  -7  -5  -8  131.68    6.41
   7   5   8  113.20    7.14
   7   5   8  120.26    6.97
   7  -5   8  122.21    7.42
   7   5   9    1.22    3.54
   7   5   9   -2.60    2.66
  -7   5  -9    1.88    2.02
   7  -5   9    1.54    3.76
  -7  -5  -9   -2.05    2.33
   7  -5   9    2.60    2.50
   7   5   9    5.68    3.80
   7  -5   9    3.20    2.26
   7  -5   9    3.80    4.08
   7   5  10    3.60    2.56
   7   5  10    8.37    3.79
   7  -5  10    8.26    3.98
   7  -5  10    7.16    2.46
  -7  -5 -10    6.31    2.20
   7   5  10    2.35    3.96
   7  -5  10    3.00    2.34
   7  -5  10    5.22    4.27
   7   5  11   28.36    3.05
   7  -5  11   32.61    4.45
   7   5  11   29.32    4.41
  -7  -5 -11   29.71    2.63
   7   5  11   33.82    4.46
   7  -5  11   23.36    2.95
   7  -5  11   28.35    4.68
   7  -5  11   26.09    4.30
   7   5  12    3.56    2.33
   7  -5  12   10.45    4.27
   7   5  12    1.37    4.03
   7  -5  12    7.01    2.65
   7   5  12   10.62    4.22
   7  -5  12    8.27    3.89
   7   5  13   15.40    4.21
   7  -5  13   15.97    4.32
   7  -5  13   16.76    2.82
   7   5  13   21.71    4.38
   7   5  14   13.70    4.28
   7  -5  14   19.16    4.30
   7  -5  14   17.92    3.59
   7  -5  14   16.51    2.84
   7   5  14   20.25    4.25
   7  -5  14   19.16    3.89
   7  -5  15   26.19    4.38
   7   5  15   20.82    4.25
   7  -5  15   20.25    3.49
   7   5  15   15.91    4.24
   7  -5  15   18.08    2.82
   7  -5  15   17.87    3.65
   7   5  16   10.58    3.83
   7  -5  16   10.41    3.07
   7   5  16    9.56    3.81
   7  -5  17    0.44    2.59
   7   5  17   -1.59    3.31
   7   5  17    1.17    3.45
  -7  -7  14    3.51    2.79
  -7   7  14    3.87    3.00
  -7  -7  14   -2.16    3.06
  -7   7  14    1.58    3.25
  -7   7  13    6.36    3.30
  -7  -7  13    8.77    3.43
  -7   7  13    6.43    3.69
  -7  -7  12    1.57    3.45
  -7   7  12    4.59    3.33
  -7   7  12   -0.79    3.73
  -7   7  11    1.67    3.24
  -7  -7  11    4.40    3.62
  -7   7  11    4.48    4.06
  -7  -7  10   -3.53    3.75
  -7   7  10   -0.53    3.44
  -7  -7  10    0.46    2.08
  -7   7  10   -0.42    4.17
  -7  -7  10    1.74    3.73
  -7   7   9   -1.26    3.64
  -7  -7   9    3.06    2.49
  -7   7   9    0.28    4.25
  -7  -7   9    5.87    3.84
  -7  -7   8   12.48    2.80
   7  -7  -8   11.25    2.52
  -7   7   8    7.22    4.32
  -7  -7   8   10.03    3.89
  -7  -7   7   -2.28    3.65
  -7  -7   7   -2.73    2.80
   7  -7  -7   -2.65    2.57
  -7   7   7    3.14    4.32
  -7  -7   7    1.49    3.76
  -7  -7   6   15.36    3.85
  -7   7   6   19.63    3.67
   7  -7  -6   19.20    3.01
  -7   7   6   16.35    4.49
  -7  -7   6   19.00    3.98
  -7   7   5    2.30    3.29
  -7  -7   5   -1.65    3.42
  -7   7   5    3.26    4.03
   7  -7  -5    3.85    2.91
  -7  -7   5    2.72    2.98
  -7   7   5   -2.13    4.34
  -7  -7   5   -4.39    3.49
  -7   7   4   -0.63    4.11
  -7   7   4    0.09    3.17
  -7  -7   4    6.82    3.29
  -7  -7   4   -4.05    3.14
  -7   7   4    4.17    4.14
  -7   7   3    4.14    2.97
  -7   7   3   -2.91    3.97
  -7  -7   3   -3.46    3.07
  -7  -7   3   -1.65    3.25
   7  -7  -3    0.70    3.07
  -7   7   3    7.04    4.50
  -7  -7   3    1.76    3.30
   7  -7  -3    0.22    2.57
  -7  -7   2   20.93    3.65
   7  -7  -2   17.64    3.50
  -7   7   2   15.04    2.99
  -7   7   2   18.69    4.32
  -7  -7   2   19.68    3.11
  -7  -7   2   18.60    3.46
   7  -7  -1  113.19    6.27
  -7  -7   1  113.44    6.37
  -7  -7   1   83.30    5.69
  -7   7   1  111.95    6.67
  -7   7   1   86.55    5.68
  -7  -7   1  100.98    6.09
  -7  -7   0   95.35    5.57
   7  -7   0   87.78    5.56
  -7   7   0   80.95    5.78
  -7   7   0   68.19    4.76
  -7  -7   0   75.76    5.15
  -7   7  -1   83.00    5.63
   7  -7   1   90.28    5.39
  -7  -7  -1   88.81    5.32
  -7  -7  -1   62.93    4.24
  -7  -7  -1   71.00    4.83
  -7  -7  -2    8.60    2.12
   7  -7   2    8.28    3.39
  -7  -7  -2   12.10    3.33
   7   7   3    4.14    2.68
   7  -7   3    2.09    2.70
  -7   7  -3   -2.39    3.46
  -7  -7  -3    0.33    2.22
   7   7   3    3.42    3.76
   7  -7   3    1.21    3.33
  -7  -7  -3    0.72    3.10
   7  -7   4    4.51    2.87
  -7   7  -4    0.71    3.25
   7   7   4    1.36    2.91
  -7  -7  -4    4.69    2.40
   7   7   4   -5.61    3.96
  -7  -7  -4    2.14    3.23
   7  -7   4    3.26    3.30
   7   7   5    6.83    3.14
   7  -7   5    7.97    3.06
  -7   7  -5    6.09    3.09
  -7  -7  -5    7.21    3.00
   7  -7   5    4.84    3.34
   7   7   5    6.15    4.02
   7   7   6   12.21    3.33
   7  -7   6    7.31    3.33
  -7   7  -6   10.04    3.03
   7  -7   6    8.49    3.36
   7   7   6    5.86    3.97
   7  -7   6   12.26    3.97
   7   7   7    7.15    3.44
  -7   7  -7    4.11    2.77
   7  -7   7    4.73    3.43
  -7  -7  -7    4.64    2.99
   7  -7   7    8.49    3.05
   7   7   7    6.31    4.00
   7  -7   7    2.32    3.76
   7  -7   8    2.56    3.66
   7   7   8    2.30    3.54
  -7  -7  -8    6.15    2.80
   7   7   8    4.27    3.91
   7  -7   8    4.22    3.91
   7   7   9   12.52    3.80
   7   7   9   12.46    2.80
   7  -7   9   10.37    3.72
  -7  -7  -9   11.64    2.66
   7  -7   9   15.04    3.01
   7   7   9   13.04    4.04
   7  -7   9    2.24    3.92
   7   7  10    5.06    3.56
   7   7  10    2.14    2.36
   7  -7  10   -2.71    3.65
   7  -7  10    5.93    2.63
  -7  -7 -10    2.69    2.25
   7   7  10    2.13    4.00
   7  -7  10   -3.29    3.75
   7   7  11   40.86    4.59
   7  -7  11   46.19    4.57
   7   7  12   -0.12    3.40
   7  -7  12    2.81    3.28
   7   7  13    5.06    3.42
   7   7  13    3.41    3.24
  -7  -7 -13    2.71    2.53
   7  -7  13    3.20    3.05
   7  -7  14   -2.09    2.58
   7   7  14    2.14    3.11
   7   7  14   -2.49    2.94
  -7  -7 -14    5.34    2.43
  -7   9   6    4.42    3.33
  -7   9   5   12.34    3.53
  -7  -9   4   16.43    2.76
   7  -9  -4   18.84    2.76
  -7   9   4   11.28    3.67
  -7  -9   3    0.48    2.65
  -7   9   3   -0.71    3.38
  -7  -9   2    7.31    2.77
   7  -9  -2    0.81    2.61
   7   9  -2    2.20    3.52
  -7   9   2   -4.45    3.52
  -7  -9   1    7.33    2.70
   7  -9  -1    7.75    2.78
  -7   9   1   10.61    3.79
   7   9  -1    8.26    3.55
   7  -9   0   28.26    3.20
  -7  -9   0   29.59    3.23
  -7   9   0   13.33    3.85
   7   9   0   13.34    3.77
  -7  -9  -1   -3.64    2.68
   7  -9   1   -0.60    2.70
   7   9   1    3.11    3.45
  -7   9  -1   -2.93    3.63
   7  -9   2    1.71    2.83
  -7  -9  -2    1.71    2.60
  -7   9  -2    0.24    3.58
   7   9   2   -0.68    3.34
   7  -9   2   -4.02    2.74
  -7  -9  -3    8.76    2.65
   7  -9   3    2.02    2.78
   7   9   3    6.63    3.38
   7  -9   3    5.49    2.75
   7  -9   4    1.81    2.64
   7   9   4    6.25    3.27
   7  -9   4   -0.86    2.74
  -7  -9  -5    0.43    2.34
   7  -9   5    0.47    2.58
   7   9   5    1.04    3.06
   7  -9   5   -1.91    2.78
   7   9   6    0.51    2.95
  -8   0  21   -1.41    2.80
  -8   0  20   -1.50    3.10
  -8   0  19   -0.34    3.29
  -8   0  18   75.32    5.30
  -8   0  18   71.80    5.76
  -8   0  17    0.61    3.39
  -8   0  17    5.77    4.23
  -8   0  17    0.93    4.14
  -8   0  16   32.79    3.90
  -8   0  16   31.40    4.57
  -8   0  16   34.58    4.85
  -8   0  15    1.71    3.20
  -8   0  15    2.39    2.08
  -8   0  15   -0.85    2.21
  -8   0  15   -2.61    3.92
  -8   0  15    1.61    3.87
  -8   0  14   89.56    5.58
  -8   0  14   88.33    4.95
  -8   0  14   79.89    5.96
  -8   0  14   81.18    4.87
  -8   0  14   94.14    6.05
  -8   0  13    0.89    2.08
  -8   0  13    0.66    2.84
  -8   0  13    3.31    2.18
  -8   0  13    5.32    3.58
  -8   0  13    1.24    3.20
  -8   0  13   -4.11    3.72
  -8   0  12    6.60    2.22
  -8   0  12    4.60    2.84
  -8   0  12    5.71    2.07
  -8   0  12   10.18    3.39
  -8   0  12    5.22    3.50
  -8   0  12    6.66    3.12
  -8   0  11   -4.06    2.32
  -8   0  11   -0.94    2.00
  -8   0  11   -2.19    2.69
   8   0 -11   -2.83    2.12
  -8   0  11   -0.92    3.16
  -8   0  11   -3.74    3.02
  -8   0  11   -0.07    3.32
  -8   0  11   -4.28    3.54
  -8   0  10   16.38    2.20
  -8   0  10   12.12    2.74
  -8   0  10   13.59    2.41
   8   0 -10   14.70    2.23
  -8   0  10   16.95    3.27
  -8   0  10   18.37    3.40
  -8   0  10   15.45    3.53
  -8   0  10   13.89    2.98
  -8   0   9    0.03    1.92
  -8   0   9    0.97    2.60
  -8   0   9    0.61    2.34
  -8   0   9   -0.98    2.41
   8   0  -9    0.37    0.77
  -8   0   9    0.06    3.02
  -8   0   9   -2.52    2.59
  -8   0   9   -3.51    3.22
  -8   0   9    3.29    3.27
  -8   0   9    1.06    2.60
  -8   0   8  942.79   44.04
  -8   0   8  910.49   43.99
  -8   0   8  924.48   43.98
   8   0  -8  961.83   43.83
   8   0  -8 1009.88   44.09
  -8   0   8  900.51   44.05
  -8   0   8  851.36   44.05
  -8   0   8  900.49   44.16
  -8   0   8  903.26   44.15
  -8   0   8  919.62   44.17
  -8   0   8  919.47   43.98
  -8   0   7   -0.23    1.77
  -8   0   7    0.48    2.08
   8   0  -7    0.62    1.91
  -8   0   7   -0.78    2.56
  -8   0   7   -3.96    2.10
  -8   0   7   -1.41    2.74
  -8   0   7    1.98    2.65
  -8   0   7   -0.57    2.12
  -8   0   6 1210.15   59.29
   8   0  -6 1293.30   59.32
  -8   0   6 1324.14   59.25
  -8   0   6 1230.43   59.26
  -8   0   6 1226.65   59.38
  -8   0   6 1215.44   59.29
  -8   0   6 1270.38   59.37
  -8   0   6 1250.72   59.38
  -8   0   5    0.94    1.78
  -8   0   5    0.62    2.08
  -8   0   5   -0.26    1.56
  -8   0   5   -1.08    2.02
   8   0  -5    0.50    1.52
  -8   0   5    0.36    1.82
  -8   0   4 8030.15  380.35
  -8   0   4 8140.83  380.35
  -8   0   4 7995.12  380.40
  -8   0   4 8148.41  380.36
   8   0  -4 8101.04  380.37
  -8   0   4 7993.99  380.36
  -8   0   3    0.31    1.51
   8   0  -3   -0.62    1.54
  -8   0   3    1.26    1.62
  -8   0   2 3386.14  159.64
  -8   0   1   -1.59    1.37
   8   0   0 3884.31  181.32
  -8   0   0 3809.01  181.32
  -8   0  -1   -0.62    1.21
  -8   0  -2  311.45   14.78
  -8   0  -3   -0.86    0.95
   8   0   3    0.78    1.55
   8   0   3    0.61    2.05
   8   0   3   -0.26    1.73
   8   0   4  364.42   16.70
   8   0   4  383.06   16.81
   8   0   4  357.14   16.77
  -8   0  -4  358.39   16.67
   8   0   4  381.25   16.71
  -8   0  -4  323.36   16.54
   8   0   4  346.63   16.77
   8   0   4  374.36   16.83
   8   0   5   -0.89    2.24
   8   0   5   -1.40    2.37
   8   0   5   -0.24    2.03
   8   0   5    1.27    1.81
   8   0   5   -1.83    1.18
   8   0   5   -2.68    1.64
   8   0   5    0.43    2.00
   8   0   6  259.06   12.85
   8   0   6  264.12   12.92
   8   0   6  265.97   13.00
   8   0   6  256.40   12.79
  -8   0  -6  250.39   12.75
   8   0   6  282.92   13.00
   8   0   7   -0.19    2.37
   8   0   7    4.91    2.54
   8   0   7   -2.93    2.11
  -8   0  -7   -1.26    1.52
   8   0   7    1.98    2.44
   8   0   7   -1.74    1.89
   8   0   8  706.18   33.32
   8   0   8  663.55   33.37
  -8   0  -8  687.76   33.16
   8   0   8  737.32   33.49
   8   0   8  728.33   33.43
   8   0   8  681.93   33.38
   8   0   8  711.88   33.26
   8   0   9    0.77    2.61
   8   0   9   -0.12    2.53
   8   0   9   -1.47    2.81
  -8   0  -9    1.95    1.46
   8   0   9    1.04    2.90
   8   0   9    0.19    2.76
   8   0   9    1.10    2.02
   8   0   9    0.56    1.40
   8   0  10  774.39   35.08
   8   0  10  683.89   35.11
  -8   0 -10  783.30   34.84
   8   0  10  725.26   35.25
   8   0  10  756.23   35.17
   8   0  10  686.90   34.82
   8   0  10  741.81   34.98
   8   0  11   -2.85    2.57
   8   0  11   -0.47    2.97
   8   0  11   -1.46    1.91
   8   0  12   53.38    4.03
   8   0  12   58.24    4.43
   8   0  12   57.36    4.31
   8   0  12   52.31    3.45
   8   0  12   64.53    4.23
   8   0  13   -0.06    2.78
   8   0  13    0.15    2.86
   8   0  13   -0.15    3.12
   8   0  13   -0.67    3.34
   8   0  14    3.72    2.86
   8   0  14    5.57    3.45
   8   0  14   -1.47    3.48
   8   0  15   -0.82    3.12
   8   0  15   -1.89    3.55
   8   0  15   -0.18    3.78
   8   0  16  107.57    6.64
   8   0  16  109.20    6.65
   8   0  17    1.31    3.21
  -8   0 -17   -3.00    2.45
   8   0  17   -3.14    3.67
   8   0  17    0.20    3.91
   8   0  18   -2.92    3.18
   8   0  18   -2.26    3.56
   8   0  18    1.60    3.71
   8   0  19    3.21    3.03
   8   0  19   -3.38    3.81
   8   0  20    9.02    2.92
  -8  -2  20    7.10    2.90
  -8   2  19    6.69    3.67
  -8  -2  19    9.35    3.06
  -8  -2  18   70.01    5.04
  -8  -2  18   72.84    4.87
  -8   2  18   68.68    5.45
  -8  -2  18   59.09    5.26
  -8   2  18   78.68    5.01
  -8   2  17   64.02    5.15
  -8  -2  17   52.77    4.67
  -8  -2  17   60.67    4.59
  -8   2  17   65.09    4.68
  -8  -2  17   50.34    5.03
  -8   2  17   65.87    5.79
  -8  -2  16   82.09    5.61
  -8   2  16   89.90    5.90
  -8  -2  16   87.04    5.59
  -8   2  16   80.85    6.47
  -8  -2  16   76.98    5.82
  -8   2  16   99.68    6.67
  -8  -2  16   67.48    5.82
  -8   2  16   90.65    5.63
  -8   2  15   36.16    3.91
  -8  -2  15   31.11    3.91
  -8  -2  15   34.37    3.99
  -8   2  15   40.63    4.20
  -8   2  15   33.30    4.96
  -8  -2  15   35.97    4.18
  -8   2  15   43.37    5.19
  -8  -2  14  117.09    7.14
  -8   2  14  128.46    7.28
  -8   2  14  113.54    7.78
  -8  -2  14  114.93    7.19
  -8   2  14  139.05    7.84
  -8   2  14  140.54    7.87
  -8  -2  13  216.08   11.21
  -8   2  13  222.50   11.25
  -8   2  13  201.37   11.58
  -8   2  13  231.55   11.63
  -8   2  13  228.85   11.62
  -8  -2  13  205.15   11.21
  -8   2  12   -0.45    3.09
  -8  -2  12   -4.45    3.15
  -8  -2  12    1.87    2.92
  -8   2  12    1.86    2.91
  -8   2  12    4.63    3.34
  -8   2  12   -2.15    3.84
  -8   2  12    1.05    3.93
  -8  -2  12    3.02    3.10
  -8  -2  12    0.15    3.21
  -8  -2  11   47.50    3.80
  -8   2  11   38.61    3.61
  -8  -2  11   38.62    3.59
  -8  -2  11   29.48    2.23
   8   2 -11   47.34    2.95
   8  -2 -11   35.89    2.52
   8  -2 -11   40.34    2.83
  -8   2  11   41.88    4.04
  -8  -2  11   42.98    3.48
  -8  -2  11   36.61    3.90
  -8  -2  11   39.66    3.61
  -8   2  11   52.37    3.63
  -8   2  11   49.05    4.46
  -8   2  11   49.38    4.28
  -8  -2  10   -0.06    2.95
   8  -2 -10   -0.41    1.53
  -8   2  10   -1.47    2.78
  -8   2  10   -0.70    2.70
   8   2 -10    0.52    2.01
   8  -2 -10   -2.07    1.69
  -8  -2  10   -0.35    1.18
   8  -2 -10   -1.15    1.54
   8   2 -10   -0.69    1.12
  -8  -2  10    1.15    2.56
  -8   2  10   -0.30    3.11
  -8   2  10    0.20    3.62
  -8   2  10    0.40    3.40
  -8  -2  10   -1.40    3.13
  -8  -2  10   -0.06    2.50
  -8  -2  10    1.23    2.83
  -8   2   9    8.07    2.68
  -8   2   9    9.03    2.83
  -8  -2   9    8.94    3.07
   8  -2  -9    5.18    1.72
  -8  -2   9    6.15    1.46
   8   2  -9    7.00    2.19
   8  -2  -9    9.22    1.66
  -8  -2   9   10.47    2.48
  -8   2   9    3.97    3.09
  -8   2   9    6.47    3.40
  -8  -2   9    8.26    2.63
  -8   2   9    7.23    3.70
  -8  -2   9   14.13    2.93
   8   2  -8   23.20    2.09
   8  -2  -8   25.72    2.24
  -8  -2   8   25.14    3.29
  -8   2   8   26.30    3.08
  -8   2   8   23.22    2.91
  -8   2   8   26.22    2.32
   8  -2  -8   26.92    2.16
  -8   2   8   21.38    1.96
  -8  -2   8   24.69    2.01
  -8  -2   8   24.65    1.76
  -8   2   8   21.43    3.20
  -8  -2   8   20.25    2.60
  -8   2   8   24.41    3.50
  -8  -2   8   27.14    3.18
  -8  -2   8   24.73    2.86
  -8   2   8   28.31    3.65
  -8   2   7   38.43    3.36
   8  -2  -7   40.72    2.74
   8   2  -7   42.71    2.64
  -8  -2   7   42.37    3.59
  -8   2   7   40.75    2.86
   8  -2  -7   37.59    2.19
  -8  -2   7   27.67    2.54
  -8  -2   7   31.90    2.33
  -8   2   7   32.42    2.53
  -8  -2   7   40.83    2.96
  -8   2   7   47.62    3.65
  -8  -2   7   40.86    3.30
  -8   2   7   45.89    3.64
  -8   2   7   42.73    3.96
  -8  -2   7   37.46    3.23
  -8   2   7   42.33    3.22
  -8  -2   6   84.17    5.08
   8   2  -6   84.51    4.45
  -8   2   6   85.77    4.82
   8  -2  -6   81.97    4.19
  -8  -2   6   82.85    4.31
   8  -2  -6   89.69    4.47
  -8   2   6   77.42    4.84
  -8  -2   6   70.90    4.52
  -8   2   6   78.91    4.73
  -8  -2   6   82.90    4.90
  -8   2   6   84.51    5.03
  -8   2   6   87.07    4.92
  -8   2   5   21.40    2.67
   8  -2  -5   26.21    2.36
  -8  -2   5   19.77    2.37
  -8  -2   5   24.74    3.05
  -8  -2   5   22.46    2.07
   8  -2  -5   26.46    2.16
   8  -2  -5   24.01    1.91
  -8  -2   5   26.24    3.17
  -8   2   5   26.19    2.76
  -8  -2   5   23.81    1.79
  -8  -2   5   25.97    2.72
  -8   2   5   24.22    2.76
  -8   2   5   22.53    2.63
  -8   2   5   24.19    2.97
   8   2  -4   93.24    4.78
  -8   2   4   78.72    4.86
  -8  -2   4   79.28    4.62
  -8  -2   4   83.68    4.99
  -8  -2   4   80.52    4.76
   8  -2  -4   92.03    4.83
   8  -2  -4   88.02    4.54
  -8   2   4  101.48    5.07
  -8  -2   4   91.36    4.45
  -8  -2   4   86.54    4.95
  -8   2   4   91.65    4.88
  -8   2   4   92.21    5.00
  -8   2   4   91.32    4.92
   8   2  -3    1.51    1.97
  -8  -2   3    5.86    2.27
  -8  -2   3    6.78    1.82
   8  -2  -3    5.50    2.09
  -8   2   3    7.62    1.52
  -8  -2   3    4.94    1.89
  -8   2   3    3.58    1.97
  -8   2   3    6.54    2.33
  -8  -2   3    1.41    2.20
  -8   2   3    5.74    2.08
  -8   2   3    6.04    2.23
   8   2  -2  944.00   44.97
  -8   2   2  969.65   44.92
   8  -2  -2  955.07   44.98
  -8  -2   2  970.18   44.95
   8  -2  -2  948.40   44.92
  -8  -2   2  945.96   44.97
  -8   2   2  948.16   44.96
  -8  -2   2  936.95   44.99
  -8   2   2  924.95   44.93
  -8   2   1  245.74   11.25
   8  -2  -1  238.27   11.31
   8  -2  -1  241.82   11.25
   8  -2  -1  233.97   11.23
  -8  -2   1  229.68   11.30
  -8  -2   1  236.51   11.21
  -8  -2   1  214.91   11.14
  -8   2   1  222.38   11.23
  -8  -2   1  233.56   11.29
   8  -2   0  340.41   15.92
   8  -2   0  337.00   15.89
  -8  -2   0  320.35   15.84
  -8   2   0  332.34   15.87
  -8  -2   0  307.21   15.77
  -8   2   0  337.94   15.83
  -8  -2   0  352.00   15.87
   8   2   1   77.31    4.16
   8  -2   1   73.86    4.14
  -8  -2  -1   73.14    3.88
   8  -2   1   74.33    4.25
  -8   2  -1   74.32    4.25
   8  -2   1   74.07    4.24
  -8   2  -1   79.17    4.02
   8   2   1   76.54    4.12
  -8  -2  -2  164.84    8.05
   8  -2   2  173.76    8.32
   8  -2   2  167.61    8.29
   8   2   2  171.01    8.30
   8  -2   2  169.23    8.34
   8   2   2  163.43    8.31
   8  -2   3  173.85    8.72
   8   2   3  176.47    8.59
  -8   2  -3  169.09    8.63
   8  -2   3  169.89    8.60
   8  -2   3  169.87    8.59
   8   2   3  188.10    8.69
   8   2   3  173.15    8.68
   8   2   4  153.42    7.28
   8  -2   4  142.11    7.54
   8   2   4  140.23    7.35
  -8   2  -4  147.52    7.40
   8  -2   4  144.08    7.27
   8  -2   4  137.60    7.33
  -8   2  -4  146.82    7.16
   8   2   4  152.05    7.51
   8   2   4  149.83    7.49
   8  -2   4  146.58    7.52
   8   2   5   -0.39    2.26
   8   2   5    1.39    1.70
   8  -2   5    0.04    2.38
   8   2   5   -0.08    2.46
  -8   2  -5   -1.08    2.04
   8  -2   5    1.19    1.87
  -8   2  -5    0.52    1.39
   8   2   5   -0.65    2.27
   8  -2   5    2.76    2.47
   8   2   6  169.88    8.14
   8  -2   6  165.76    8.25
   8   2   6  156.90    8.04
   8  -2   6  163.75    7.83
   8  -2   6  169.45    7.97
  -8   2  -6  171.32    8.10
   8   2   6  159.85    8.25
  -8   2  -6  155.84    7.79
   8   2   6  171.24    8.25
   8  -2   6  162.22    8.24
   8  -2   6  135.84    7.79
   8  -2   7  126.33    6.49
   8  -2   7  132.19    5.79
   8   2   7  129.45    6.35
   8  -2   7  129.70    6.15
   8   2   7  121.69    5.89
   8  -2   7  105.42    5.51
  -8   2  -7  120.81    5.82
   8   2   7  128.98    6.50
   8   2   7  125.31    6.49
   8  -2   7  109.77    5.94
   8  -2   7  120.56    6.17
   8  -2   7  127.98    6.45
   8   2   8  149.80    7.15
   8  -2   8  134.08    6.53
   8  -2   8  149.57    7.39
  -8   2  -8  145.01    7.00
   8   2   8  127.92    6.50
   8   2   8  148.56    6.69
  -8   2  -8  121.94    6.67
   8   2   8  135.65    7.30
   8   2   8  138.25    7.35
   8  -2   8  133.81    7.29
   8  -2   8  114.60    6.82
   8   2   8  134.95    7.09
   8  -2   8  136.77    7.05
   8   2   9    2.31    3.02
   8   2   9   -0.14    2.75
   8   2   9    0.46    2.12
   8  -2   9   -1.34    3.10
   8  -2   9    1.15    2.00
  -8   2  -9   -0.05    1.96
   8   2   9    0.19    2.84
  -8   2  -9   -1.11    1.49
   8  -2   9   -0.90    2.18
   8  -2   9   -0.80    2.94
   8  -2   9   -1.33    2.53
   8   2   9   -1.58    2.78
   8   2  10  124.66    6.50
   8  -2  10  131.18    7.07
   8   2  10  141.74    6.83
  -8   2 -10  128.96    6.54
  -8  -2 -10  121.75    6.07
  -8  -2 -10  117.16    6.24
   8  -2  10  133.86    6.53
   8  -2  10  125.61    6.70
  -8   2 -10  115.16    6.23
   8   2  10  129.77    7.07
   8  -2  10  108.64    6.49
   8   2  10  127.00    6.85
   8   2  10  135.48    7.06
   8  -2  10  128.20    6.95
   8   2  11   68.49    4.17
   8  -2  11   71.63    5.04
   8   2  11   73.67    4.65
   8  -2  11   65.42    4.49
   8  -2  11   68.55    4.11
   8   2  11   72.50    4.97
  -8   2 -11   63.73    3.79
   8  -2  11   77.46    4.60
   8   2  11   83.32    5.06
   8   2  11   76.81    4.67
   8  -2  11   60.74    4.31
   8   2  12    0.32    2.98
   8   2  12   -0.77    3.41
   8  -2  12    3.04    3.44
   8  -2  12    0.13    2.77
   8   2  12    0.55    3.25
   8  -2  12    2.73    3.11
   8  -2  12   -1.89    2.37
   8  -2  12    0.25    2.86
   8   2  12   -0.13    3.05
   8   2  13    2.88    3.23
   8  -2  13   -0.25    3.47
   8   2  13    4.15    3.68
   8  -2  13    0.74    2.94
  -8   2 -13    2.33    2.02
   8  -2  13    1.33    3.58
   8   2  13    1.97    3.65
   8  -2  13    1.18    2.35
   8   2  13   -1.77    3.20
   8  -2  13   -0.48    3.01
   8  -2  13    1.75    3.12
   8  -2  14  129.78    7.77
   8  -2  14  123.40    7.34
   8   2  14  141.30    7.63
   8  -2  14  129.75    7.82
   8   2  14  126.76    8.05
   8   2  14  134.04    7.68
   8  -2  14  138.19    7.59
   8  -2  14  129.31    7.06
   8   2  14  143.71    7.94
   8  -2  15   25.16    3.44
   8   2  15   22.76    3.91
   8   2  15   31.36    4.30
   8  -2  15   24.12    4.08
   8  -2  15   24.12    4.12
   8   2  15   21.29    4.38
   8  -2  15   22.83    3.76
   8   2  15   24.85    3.97
   8   2  16    2.62    3.76
   8  -2  16    5.80    3.16
   8  -2  16    6.83    3.80
   8  -2  16    1.30    3.57
   8   2  16    1.99    3.64
   8   2  17    1.22    3.86
   8  -2  17   -0.24    3.03
   8   2  17    1.88    3.77
   8  -2  17    0.71    3.68
   8   2  17   -0.84    3.64
   8  -2  17    2.80    3.49
   8  -2  18   -0.85    2.87
   8   2  18    0.59    3.57
   8  -2  18    3.95    3.44
  -8  -2 -18    0.68    2.46
   8  -2  18   -6.49    3.42
   8   2  18    3.57    3.54
   8   2  19    1.11    3.48
   8  -2  19   -1.03    2.71
   8  -2  20    5.38    2.58
  -8  -4  19    0.96    2.66
  -8   4  18   23.36    3.49
  -8  -4  18   16.61    3.25
  -8  -4  18   20.66    3.50
  -8   4  18   11.48    3.99
  -8  -4  17    5.61    3.24
  -8   4  17   -2.13    4.23
  -8  -4  16   11.67    3.78
  -8  -4  16   18.66    3.59
  -8   4  16   19.26    3.69
  -8   4  16   12.91    4.54
  -8  -4  16    8.62    3.13
  -8  -4  15   -1.54    3.72
  -8  -4  15   -5.40    3.52
  -8   4  15    0.42    3.55
  -8   4  15    1.00    4.39
  -8  -4  15    4.25    3.20
  -8   4  14    0.93    3.61
  -8  -4  14    1.66    3.53
  -8  -4  14    1.54    3.86
  -8   4  14    2.46    4.25
  -8  -4  14   -2.26    3.33
  -8   4  14    2.02    4.39
  -8  -4  13  156.55    8.20
  -8   4  13  145.14    8.65
  -8   4  13  156.29    8.33
  -8   4  13  145.10    8.01
  -8   4  12    1.91    3.56
  -8  -4  12    5.43    4.00
  -8   4  12   -1.63    4.20
  -8   4  12    6.27    4.06
  -8  -4  12    6.26    3.52
  -8  -4  12    5.13    3.19
  -8  -4  11   14.58    3.94
  -8   4  11   13.09    3.55
  -8   4  11   16.25    4.27
  -8  -4  11   12.70    3.64
  -8  -4  11   12.12    3.31
  -8   4  11   14.13    3.94
  -8  -4  10   29.91    4.16
  -8   4  10   28.57    3.80
  -8  -4  10   28.65    2.22
  -8   4  10   26.82    4.38
  -8  -4  10   25.40    3.43
  -8  -4  10   20.95    3.65
  -8  -4   9   89.02    5.57
  -8   4   9   72.57    4.79
   8  -4  -9   69.49    4.07
  -8  -4   9   82.82    4.28
  -8   4   9   74.83    5.65
  -8  -4   9   74.37    5.27
  -8   4   9   80.11    5.22
  -8  -4   8   16.69    3.58
  -8   4   8   19.69    3.26
   8   4  -8   21.15    2.47
  -8  -4   8   19.80    2.30
   8  -4  -8   19.99    2.00
  -8   4   8   13.51    3.78
  -8  -4   8   16.69    3.44
   8  -4  -7  142.24    7.66
  -8  -4   7  143.47    8.07
  -8   4   7  142.67    7.77
   8   4  -7  152.93    7.65
   8  -4  -7  148.54    7.39
  -8  -4   7  151.25    7.53
  -8   4   7  147.72    8.34
  -8   4   7  136.84    7.84
  -8   4   7  148.94    7.90
  -8  -4   7  135.47    7.97
  -8  -4   6  184.19    9.23
  -8   4   6  168.07    8.97
   8  -4  -6  175.22    8.85
   8   4  -6  176.10    8.84
   8  -4  -6  168.81    8.61
  -8   4   6  174.90    9.35
  -8   4   6  167.47    8.93
  -8   4   6  163.87    9.00
  -8  -4   6  174.40    9.11
  -8   4   5   24.33    3.04
  -8  -4   5   28.07    3.57
  -8  -4   5   25.10    2.72
   8  -4  -5   20.77    2.54
  -8  -4   5   21.41    2.62
  -8   4   5   23.49    2.05
  -8   4   5   28.40    3.77
  -8  -4   5   25.23    3.21
  -8   4   5   26.10    3.26
  -8   4   5   25.06    2.96
   8  -4  -4   63.08    4.20
  -8  -4   4   73.90    4.67
  -8  -4   4   73.84    4.24
  -8  -4   4   69.16    4.12
  -8   4   4   67.07    3.79
  -8   4   4   61.04    4.93
  -8   4   4   59.79    4.31
   8  -4  -4   60.95    3.69
  -8   4   4   58.27    4.11
  -8  -4   4   64.91    4.48
  -8   4   3  208.17   10.04
   8  -4  -3  216.40   10.15
  -8  -4   3  211.37   10.22
  -8  -4   3  209.32   10.13
   8  -4  -3  201.84   10.23
  -8  -4   3  209.77   10.38
   8   4  -3  201.44   10.18
   8  -4  -3  193.58    9.99
  -8   4   3  195.27    9.99
  -8   4   3  198.48   10.19
  -8  -4   3  186.51   10.30
   8   4  -2   59.26    3.80
   8  -4  -2   60.34    3.97
  -8  -4   2   57.33    4.11
   8  -4  -2   59.55    3.90
  -8  -4   2   57.50    3.91
  -8   4   2   56.54    3.63
  -8  -4   2   61.64    3.38
   8  -4  -2   55.03    3.70
  -8   4   2   59.96    3.92
  -8   4   2   51.72    3.34
  -8  -4   2   56.27    4.07
   8   4  -1    2.34    2.20
   8   4  -1    2.39    1.62
   8  -4  -1    3.09    1.66
   8  -4  -1    4.86    2.44
   8  -4  -1    4.66    2.52
  -8  -4   1    1.81    2.55
  -8  -4   1    2.56    1.80
  -8  -4   1    3.75    2.49
   8  -4  -1    3.32    2.36
  -8   4   0  129.57    6.58
   8  -4   0  133.35    6.61
  -8  -4   0  125.27    6.68
  -8  -4   0  135.45    6.41
   8  -4   0  119.90    6.32
   8   4   0  116.27    6.58
   8  -4   0  118.75    6.64
   8   4   0  114.46    6.32
  -8  -4  -1    3.07    2.45
  -8  -4  -1    3.49    1.78
  -8   4  -1    1.60    2.27
   8  -4   1    5.06    2.49
   8   4   1    7.26    2.35
   8  -4   1    7.34    2.17
   8   4   1   11.60    2.11
   8  -4   1    2.07    2.26
  -8  -4  -1    5.52    2.21
   8  -4   1    3.94    2.71
  -8  -4  -2  515.57   25.06
   8  -4   2  528.40   25.23
  -8   4  -2  497.58   25.27
  -8  -4  -2  548.09   25.27
   8  -4   2  531.99   25.27
   8  -4   2  520.61   25.19
   8  -4   2  519.11   25.32
  -8  -4  -2  546.31   25.14
   8   4   2  525.21   25.19
  -8  -4  -3  368.64   16.72
  -8  -4  -3  331.73   16.42
   8  -4   3  347.40   16.70
  -8   4  -3  330.80   16.74
   8  -4   3  336.48   16.67
   8  -4   3  334.93   16.80
  -8  -4  -3  354.63   16.51
   8  -4   4  103.58    6.12
   8  -4   4  107.77    6.04
   8   4   4  117.96    6.03
  -8  -4  -4  107.32    5.47
  -8  -4  -4  114.98    6.05
  -8   4  -4  108.83    6.02
   8   4   4  102.63    6.35
   8  -4   4  111.34    6.40
   8   4   4  110.69    6.15
   8  -4   5    3.75    2.22
   8   4   5    0.17    2.63
   8  -4   5    5.31    2.93
   8  -4   5    0.54    2.43
  -8  -4  -5    1.66    2.36
  -8  -4  -5   -0.59    1.04
   8   4   5    3.34    3.08
   8  -4   5    1.66    3.12
   8  -4   6   99.93    6.36
   8  -4   6  114.43    5.93
   8   4   6  107.11    5.98
   8  -4   6  113.71    6.00
   8   4   6  108.65    6.49
   8  -4   6  112.73    5.57
   8  -4   6  109.25    6.62
   8   4   6  118.32    6.35
   8   4   6  105.08    5.75
   8  -4   7   50.53    4.18
   8  -4   7   48.07    3.20
  -8  -4  -7   51.51    3.33
   8   4   7   48.93    3.30
   8  -4   7   49.00    3.39
   8  -4   7   45.31    2.91
   8   4   7   46.24    4.14
   8  -4   7   43.59    4.40
   8   4   7   43.38    3.92
   8   4   7   36.29    3.13
   8   4   8    1.86    3.07
   8  -4   8    5.95    1.78
   8  -4   8    1.37    3.22
  -8  -4  -8    8.48    2.21
   8   4   8    3.13    1.98
   8   4   8    4.62    3.25
   8   4   8    5.44    2.13
   8  -4   8    9.46    3.67
   8  -4   8    4.34    1.81
   8   4   9    0.78    2.43
   8   4   9    0.32    3.22
   8  -4   9    3.55    3.41
  -8  -4  -9    0.80    1.92
   8  -4   9    1.24    2.25
   8   4   9   -0.37    3.35
   8   4   9   -0.34    2.26
   8  -4   9    0.09    3.57
   8  -4   9    0.89    1.86
   8   4  10   28.76    4.00
   8   4  10   35.63    2.95
   8  -4  10   33.10    4.13
   8  -4  10   26.71    2.62
  -8  -4 -10   30.62    2.60
   8  -4  10   29.30    2.66
   8  -4  10   26.31    4.21
   8   4  10   26.25    2.82
   8   4  11    6.12    3.78
   8   4  11    6.48    2.43
   8  -4  11    6.82    3.78
  -8  -4 -11    9.20    1.94
   8   4  11    6.29    3.73
   8  -4  11    8.92    3.94
   8  -4  11    6.59    2.28
   8   4  11    5.33    2.55
   8   4  12    1.26    4.05
   8   4  12    1.64    2.31
   8  -4  12    3.93    4.07
   8  -4  12   -1.83    3.04
   8   4  12   -2.79    3.86
   8  -4  12    2.27    4.05
   8  -4  12   -1.35    2.42
   8   4  12    1.90    2.67
   8  -4  13   58.09    5.16
   8   4  13   48.78    4.03
   8   4  13   57.38    5.13
   8  -4  13   50.66    4.35
   8   4  13   55.50    5.22
   8  -4  13   53.57    4.70
   8  -4  14   61.50    4.99
   8  -4  14   69.15    5.82
   8   4  14   65.15    5.77
   8  -4  14   75.42    5.03
   8   4  14   71.79    4.82
   8   4  14   82.65    5.88
   8  -4  14   67.28    5.33
   8  -4  15   48.43    4.51
   8  -4  15   63.07    5.41
   8   4  15   58.96    4.27
   8  -4  15   52.99    4.46
   8   4  15   52.96    5.32
   8   4  15   61.35    5.41
   8  -4  15   56.07    4.60
   8   4  16   -1.33    3.99
   8  -4  16   -2.83    3.97
   8  -4  16    8.23    3.07
   8   4  16    0.53    4.01
   8  -4  16    3.59    3.07
   8   4  16    1.22    2.89
   8  -4  17   -1.56    2.88
   8   4  17    1.50    3.57
   8  -4  17   -2.16    2.94
   8   4  17    5.60    3.86
   8   4  17    2.85    2.75
   8   4  18   14.46    3.58
   8  -4  18    8.21    2.74
  -8   6  16    1.38    2.88
  -8  -6  16    4.68    2.84
  -8  -6  16   -0.09    3.21
  -8   6  16    2.66    3.63
  -8   6  15    5.94    3.23
  -8  -6  15    5.52    3.18
  -8  -6  15   -0.19    3.41
  -8   6  15    5.85    3.85
  -8   6  14    7.30    3.38
  -8  -6  14    3.63    3.67
  -8  -6  14    2.58    3.35
  -8   6  14    0.95    3.94
  -8  -6  13   10.86    4.03
  -8   6  13    9.56    3.52
  -8   6  13   11.00    4.40
  -8  -6  12   18.83    4.12
  -8   6  12   18.33    3.96
  -8   6  12   18.14    4.66
  -8  -6  11    8.09    4.01
  -8   6  11    8.74    3.72
  -8   6  11    8.49    4.55
  -8  -6  11   10.73    3.90
  -8  -6  10   -2.76    4.07
  -8   6  10    1.17    3.73
  -8  -6  10    0.70    2.17
  -8   6  10   -2.14    4.57
  -8  -6  10    4.10    3.83
  -8  -6   9   25.40    4.42
  -8   6   9   19.67    3.94
  -8  -6   9   24.34    2.81
   8  -6  -9   22.79    2.48
  -8   6   9   15.30    4.85
  -8  -6   9   21.43    4.23
  -8  -6   8    4.16    3.86
  -8   6   8    3.48    3.46
  -8   6   8    3.94    3.61
  -8  -6   8    1.96    2.56
   8  -6  -8    3.74    2.24
  -8   6   8    0.13    4.24
  -8  -6   8    1.11    3.91
  -8  -6   7   80.31    5.50
  -8   6   7   71.25    5.47
   8  -6  -7   74.08    4.61
  -8  -6   7   80.37    4.81
  -8   6   7   71.74    6.06
  -8  -6   7   68.24    5.62
  -8   6   7   68.14    5.29
  -8   6   6  113.02    6.57
  -8  -6   6   93.06    6.40
   8  -6  -6  107.82    5.84
  -8   6   6   89.11    6.93
  -8  -6   6  102.17    6.55
  -8   6   6   94.89    6.21
  -8   6   5   31.33    4.31
   8  -6  -5   37.00    3.48
  -8  -6   5   41.13    3.72
  -8   6   5   37.55    4.88
  -8  -6   5   38.24    4.17
  -8  -6   4    2.43    3.27
  -8   6   4   -0.62    3.67
  -8  -6   4   -1.73    2.92
  -8   6   4   -1.70    3.94
  -8  -6   4    2.89    3.22
   8  -6  -3  129.87    6.68
  -8  -6   3  121.27    6.73
  -8  -6   3  113.66    6.76
  -8   6   3  122.12    7.07
  -8   6   3  116.15    6.65
  -8  -6   2   25.02    3.39
   8  -6  -2   22.57    3.21
  -8   6   2   18.58    2.99
  -8  -6   2   18.85    3.10
  -8   6   2   19.66    3.96
  -8   6   1   10.09    3.67
  -8  -6   1    3.82    2.84
  -8   6   1    9.98    2.70
  -8  -6   1    7.39    3.03
   8  -6  -1   14.30    3.13
  -8  -6   1   10.87    1.72
   8  -6  -1   12.33    2.80
  -8  -6   1   14.05    2.94
  -8  -6   0   35.12    3.22
  -8   6   0   32.02    3.07
  -8   6   0   39.82    4.21
   8  -6   0   41.36    3.71
  -8  -6   0   42.22    3.82
  -8  -6   0   30.36    2.60
   8  -6   0   34.25    3.61
  -8  -6   0   39.63    3.47
  -8  -6  -1   35.06    3.18
  -8   6  -1   33.05    3.99
   8  -6   1   29.06    2.93
   8  -6   1   43.00    3.84
  -8  -6  -1   42.41    3.76
  -8  -6  -1   32.93    2.79
  -8  -6  -1   39.03    3.30
   8   6   1   36.44    3.00
   8  -6   1   43.23    3.94
  -8   6  -1   37.40    3.00
   8   6   2    4.48    2.39
  -8  -6  -2    2.00    2.23
  -8   6  -2    1.61    3.35
   8  -6   2    4.63    2.44
  -8   6  -2    7.12    2.13
   8  -6   2    3.45    3.10
  -8  -6  -2    3.41    3.01
  -8  -6  -2   10.09    2.24
  -8  -6  -2    6.95    2.34
   8  -6   2    5.20    3.36
   8  -6   3   -0.55    3.03
  -8  -6  -3    0.39    2.98
   8   6   3    3.88    2.61
   8  -6   3    2.94    2.71
   8   6   4   31.26    3.29
   8  -6   4   27.05    3.36
  -8   6  -4   26.36    3.52
   8  -6   4   28.38    3.52
  -8  -6  -4   27.97    3.38
   8   6   4   23.29    3.99
   8  -6   4   24.66    4.06
   8  -6   5    4.81    3.13
  -8   6  -5    7.10    2.93
   8   6   5    9.07    3.10
  -8  -6  -5   10.73    3.05
   8  -6   5   10.20    3.11
   8   6   5    5.83    3.76
   8  -6   5    6.31    3.78
   8   6   6   34.80    3.93
  -8   6  -6   24.56    3.43
   8  -6   6   29.26    3.93
   8  -6   6   37.01    3.58
   8   6   6   27.90    4.22
   8  -6   6   37.76    4.54
   8  -6   7    1.59    3.46
  -8   6  -7   -0.07    2.73
  -8  -6  -7    3.04    2.81
   8  -6   7   -3.01    2.96
   8   6   7    0.11    3.70
   8  -6   7   -7.22    4.14
  -8   6  -8   21.13    2.90
  -8  -6  -8   27.84    3.21
   8   6   8   23.00    4.21
   8  -6   8   23.30    4.56
   8   6   9   -1.77    2.81
   8  -6   9    1.20    3.80
   8   6   9   -5.12    3.93
   8  -6   9   -2.15    2.80
  -8  -6  -9   -0.93    2.56
   8   6   9   -4.83    4.13
   8  -6   9   -1.15    4.01
   8  -6   9   -0.59    4.20
   8   6  10    2.34    3.90
   8   6  10   -0.23    2.71
   8  -6  10    3.75    3.99
  -8  -6 -10    4.69    2.44
   8  -6  10    3.21    2.59
   8   6  10    3.05    4.04
   8  -6  10    5.38    3.95
   8   6  11   -1.38    2.54
   8  -6  11   -4.85    4.09
   8   6  11    3.93    4.01
   8   6  11   -3.70    3.92
   8  -6  11    2.00    3.88
   8  -6  12   57.67    5.27
   8   6  12   43.04    5.00
   8   6  12   59.01    5.20
   8  -6  12   49.68    4.98
   8   6  13    0.71    3.97
   8  -6  13    0.22    3.96
   8   6  13    1.39    3.71
   8  -6  13   -0.79    3.42
   8   6  14    7.34    3.77
   8  -6  14    9.41    3.11
   8  -6  14    8.57    3.88
   8   6  14    1.32    3.58
   8   6  15   -0.22    3.53
   8  -6  15    1.31    2.81
   8  -6  15    3.63    3.60
   8   6  15    7.29    3.43
   8  -6  15   -3.52    3.05
   8   6  16    3.99    3.21
  -8  -6 -16   -1.05    2.48
  -8   8  11    6.82    3.02
  -8   8  11    6.99    3.28
  -8   8  10   -2.59    3.05
  -8  -8  10   -0.73    2.97
  -8   8  10   -2.59    3.37
  -8  -8   9    3.41    3.05
  -8   8   9   -2.28    3.21
  -8   8   9    4.11    3.54
  -8  -8   9    0.76    2.12
  -8  -8   8    3.59    3.09
  -8   8   8    3.11    3.17
  -8   8   8   -0.90    3.75
  -8  -8   8    0.64    2.38
  -8  -8   7   25.37    3.50
  -8   8   7   23.53    3.57
  -8   8   7   24.43    4.36
  -8  -8   7   29.20    3.18
   8  -8  -7   32.47    2.97
  -8  -8   6   -1.36    2.96
  -8   8   6   -1.78    3.09
  -8   8   6   -7.77    3.94
   8  -8  -6   -0.62    2.54
  -8  -8   5   23.47    3.39
  -8   8   5   26.05    3.44
  -8   8   5   19.44    4.51
  -8  -8   5   34.07    3.40
   8  -8  -5   32.82    3.33
  -8  -8   4    8.81    2.85
  -8   8   4    1.47    2.83
  -8   8   4    0.27    4.22
  -8  -8   4   -0.72    3.07
  -8   8   3   -1.37    2.66
  -8   8   3   -1.75    4.19
  -8  -8   3    0.65    3.02
   8  -8  -3   -2.06    3.03
  -8   8   2   -1.63    3.89
  -8  -8   2    4.59    3.11
   8  -8  -2    0.93    3.04
  -8   8   2   -2.02    4.14
  -8   8   1    5.61    3.68
  -8  -8   1   -3.60    3.18
   8  -8  -1   -0.95    3.17
  -8   8   1   -6.20    4.20
   8  -8  -1   -1.44    2.82
   8  -8   0    5.19    3.26
  -8  -8   0    7.61    3.34
  -8   8   0    1.91    3.66
   8  -8   0    1.26    2.98
   8  -8   1    1.26    3.25
  -8  -8  -1    3.50    3.25
   8   8   1    8.52    3.95
   8  -8   1    2.67    3.12
  -8   8  -2    7.60    3.50
  -8  -8  -2    3.02    3.22
   8  -8   2    1.96    3.16
   8   8   2    2.62    3.85
   8  -8   2    9.62    3.34
  -8   8  -3    9.59    3.46
  -8  -8  -3   20.06    3.22
   8  -8   3   13.22    3.31
   8   8   3    6.58    3.95
   8  -8   3   13.71    3.48
  -8   8  -4   10.85    3.30
  -8  -8  -4   14.44    3.14
   8  -8   4   19.43    3.33
  -8  -8  -4   12.97    2.20
   8   8   4    7.98    3.91
   8  -8   5    2.27    3.17
   8   8   5    0.61    3.68
  -8  -8  -5    2.36    2.22
   8  -8   5    7.90    3.58
   8  -8   6   27.56    3.40
  -8  -8  -6   26.24    3.21
  -8  -8  -6   18.64    2.67
   8   8   6   16.34    3.82
   8  -8   6   21.38    3.70
   8   8   7    4.14    3.02
  -8  -8  -7    9.06    2.68
  -8  -8  -7    6.61    2.39
   8   8   7   15.00    3.68
   8  -8   7    4.61    3.38
   8   8   8    0.91    2.50
   8   8   8    1.61    3.10
  -8  -8  -8    4.21    2.46
   8  -8   8    2.20    2.69
  -8  -8  -8    2.47    2.33
   8   8   8    0.81    3.38
   8  -8   8    0.33    3.29
   8   8   9    6.29    3.14
   8  -8   9    4.97    2.53
   8   8   9    3.22    3.30
  -8  -8  -9   -0.65    2.35
   8  -8   9   -2.82    3.21
   8   8  10   -4.27    3.10
   8   8  10    0.95    3.11
  -8  -8 -10    0.07    2.24
   8  -8  10    1.09    2.92
   8  -8  11    4.61    2.78
  -9  -1  21    9.18    2.76
  -9   1  21    5.94    3.07
  -9   1  20   -1.57    3.24
  -9  -1  20    3.40    2.95
  -9  -1  19   20.91    3.48
  -9   1  19   19.35    3.72
  -9   1  18   31.98    4.03
  -9  -1  18   29.47    3.71
  -9  -1  18   17.16    4.14
  -9   1  18   24.22    4.77
  -9   1  17   40.60    4.38
  -9  -1  17   41.53    3.54
  -9  -1  17   38.87    4.11
  -9   1  17   48.17    3.64
  -9  -1  17   53.44    4.90
  -9   1  17   44.23    5.18
  -9   1  16    1.61    2.67
  -9   1  16    3.50    3.57
  -9  -1  16    7.30    3.41
  -9  -1  16   -1.68    2.79
  -9  -1  16    0.88    3.93
  -9   1  16    4.14    4.34
  -9  -1  16    2.82    4.19
  -9   1  16    3.05    4.30
  -9  -1  15   44.77    4.29
  -9  -1  15   50.20    3.86
  -9   1  15   48.47    4.40
  -9   1  15   44.16    3.78
  -9   1  15   47.79    5.05
  -9   1  15   52.23    5.15
  -9  -1  15   44.43    4.87
  -9  -1  15   43.37    4.68
  -9  -1  14    1.97    2.67
  -9   1  14    2.51    2.69
  -9   1  14    4.29    3.14
  -9  -1  14    0.37    2.99
  -9   1  14   -0.11    3.90
  -9   1  14    3.71    3.95
  -9   1  14    0.82    4.17
  -9  -1  14    4.33    3.57
  -9  -1  13   67.43    4.42
  -9   1  13   71.39    4.76
  -9  -1  13   65.09    4.64
  -9   1  13   55.48    5.16
  -9   1  13   73.18    5.27
  -9  -1  13   59.13    5.06
  -9   1  13   67.44    4.41
  -9   1  13   75.55    5.48
  -9   1  12   13.98    3.01
  -9   1  12   18.77    1.97
  -9   1  12   21.71    2.77
  -9  -1  12   17.22    2.97
  -9  -1  12   12.55    3.05
  -9   1  12   21.30    3.64
  -9  -1  12   17.53    3.58
  -9   1  12   25.89    3.90
  -9   1  12   19.65    3.74
  -9   1  12   15.09    3.23
  -9  -1  11   32.42    3.41
  -9   1  11   34.96    2.48
  -9   1  11   35.83    3.41
   9   1 -11   37.63    2.37
   9  -1 -11   34.03    2.82
  -9   1  11   40.89    3.56
  -9   1  11   39.01    3.88
  -9  -1  11   32.12    2.35
  -9   1  11   35.14    3.21
  -9  -1  11   37.85    3.92
  -9   1  11   31.15    3.98
  -9  -1  11   40.62    3.83
  -9   1  11   33.22    3.92
  -9  -1  10    2.51    1.49
   9  -1 -10    2.33    1.03
  -9   1  10    1.22    2.60
  -9   1  10    1.89    1.66
  -9  -1  10    3.52    2.69
   9   1 -10    0.87    1.56
   9  -1 -10    1.26    1.43
   9  -1 -10    0.82    1.89
  -9   1  10   11.19    3.05
  -9   1  10    1.48    3.27
  -9  -1  10    4.70    3.17
  -9   1  10    5.31    3.44
  -9  -1  10    2.22    3.27
  -9   1  10    2.16    2.82
  -9   1   9   17.77    1.86
   9   1  -9   13.85    1.41
  -9   1   9   13.04    2.75
  -9  -1   9   13.05    1.62
  -9  -1   9   16.02    2.87
  -9  -1   9   15.01    2.82
  -9   1   9    9.71    2.16
  -9  -1   9    9.11    1.53
   9  -1  -9   12.08    2.05
   9  -1  -9   14.10    1.74
  -9   1   9   17.80    3.12
  -9  -1   9   19.13    2.82
  -9  -1   9   13.83    3.27
  -9  -1   9   11.80    3.23
  -9   1   9   18.02    3.52
  -9   1   9   16.21    3.36
  -9   1   9   18.37    2.80
  -9   1   8   13.30    2.55
  -9  -1   8   13.67    1.59
  -9   1   8   13.62    1.86
  -9  -1   8    9.44    2.67
  -9   1   8   12.95    1.62
   9   1  -8   13.60    1.58
  -9   1   8   12.83    2.45
  -9  -1   8   13.15    1.67
   9  -1  -8   13.18    1.84
   9   1  -8    8.86    2.30
  -9   1   8   14.49    2.11
   9  -1  -8   14.63    1.73
  -9  -1   8   12.29    2.92
  -9   1   8   16.45    2.89
  -9  -1   8   13.55    2.58
  -9   1   8   17.32    3.39
  -9   1   8   15.53    3.26
  -9   1   8    8.85    2.68
  -9  -1   8   15.92    3.03
   9   1  -7   70.61    3.72
  -9  -1   7   71.10    4.33
  -9   1   7   70.09    3.76
  -9   1   7   73.32    3.75
  -9   1   7   64.76    4.10
   9  -1  -7   70.06    3.81
  -9  -1   7   71.33    4.47
  -9   1   7   68.15    3.94
   9   1  -7   67.68    4.10
  -9   1   7   70.77    4.23
  -9   1   7   66.91    4.33
  -9  -1   7   69.75    4.19
  -9   1   7   72.62    4.58
  -9   1   7   67.14    4.57
  -9  -1   7   63.07    4.44
  -9   1   7   68.00    4.14
  -9  -1   6  219.20   10.58
  -9   1   6  213.53   10.47
   9  -1  -6  200.38   10.14
  -9  -1   6  219.90   10.36
  -9  -1   6  222.72   10.60
  -9   1   6  224.99   10.38
   9  -1  -6  233.40   10.40
   9   1  -6  220.34   10.53
  -9   1   6  205.42   10.61
  -9   1   6  210.21   10.47
  -9   1   6  212.29   10.48
  -9   1   6  213.62   10.73
  -9   1   6  228.33   10.69
  -9   1   5   29.73    2.51
   9   1  -5   35.24    2.48
   9  -1  -5   31.47    2.36
  -9  -1   5   29.66    2.33
  -9  -1   5   31.35    3.02
  -9   1   5   39.25    2.84
  -9   1   5   31.49    2.68
  -9   1   5   38.24    3.01
  -9   1   5   32.86    3.13
  -9   1   4  611.52   29.89
   9  -1  -4  667.51   29.81
  -9  -1   4  610.93   29.90
  -9  -1   4  612.92   29.95
   9  -1  -4  627.64   29.90
  -9   1   4  645.50   29.93
  -9  -1   4  633.74   29.85
  -9   1   4  596.69   29.96
  -9   1   4  630.52   29.98
  -9   1   3   57.37    3.57
   9  -1  -3   57.95    3.60
   9  -1  -3   66.22    3.48
  -9   1   3   72.78    3.73
  -9  -1   3   73.11    3.49
  -9   1   3   64.48    3.64
  -9   1   3   65.98    3.83
  -9   1   2 5097.07  237.20
   9  -1  -2 5012.86  237.17
   9   1  -2 4990.02  237.19
  -9  -1   1 1547.55   74.24
  -9   1   1 1567.26   74.26
  -9   1   1 1611.33   74.25
   9  -1  -1 1585.67   74.25
   9  -1  -1 1557.73   74.26
  -9  -1   1 1580.98   74.26
   9   1  -1 1561.10   74.24
  -9  -1   0 1214.92   57.26
  -9   1   0 1225.43   57.26
   9  -1   0 1236.68   57.29
   9  -1   0 1184.21   57.26
   9  -1   0 1230.07   57.27
   9   1   0 1194.46   57.23
   9  -1   1  133.04    7.17
   9   1   1  147.58    6.98
   9  -1   1  146.88    7.19
   9  -1   1  152.00    7.08
  -9   1  -1  142.58    7.10
  -9  -1  -1  142.42    7.10
   9  -1   2  501.84   24.24
   9  -1   2  506.80   24.14
   9  -1   2  492.41   24.22
   9   1   2  519.66   24.06
   9  -1   2  517.14   24.26
  -9   1  -2  503.95   24.18
   9   1   2  499.61   24.26
   9   1   3  209.72   11.35
   9  -1   3  253.08   11.46
  -9   1  -3  237.43   11.49
   9  -1   3  241.99   11.29
   9  -1   3  241.44   11.51
  -9   1  -3  236.93   11.40
   9   1   3  252.15   11.57
   9   1   4   82.99    4.30
   9   1   4   76.36    4.20
   9   1   4   80.80    4.39
  -9   1  -4   80.19    4.37
   9  -1   4   79.78    4.42
   9  -1   4   82.06    3.95
  -9   1  -4   78.59    4.23
   9   1   4   75.77    4.42
   9   1   4   85.19    4.63
   9   1   5  227.61   10.75
   9  -1   5  229.71   11.04
   9   1   5  224.69   10.90
   9   1   5  224.68   10.85
   9  -1   5  205.11   10.72
   9  -1   5  236.04   10.92
  -9   1  -5  226.80   10.88
   9   1   5  219.58   10.95
   9   1   5  233.26   11.08
   9   1   6  163.79    8.58
   9   1   6  176.90    8.54
   9  -1   6  185.07    8.80
   9  -1   6  174.75    8.57
  -9   1  -6  174.01    8.53
   9   1   6  174.34    8.69
   9  -1   6  173.42    8.67
   9   1   6  172.30    8.77
   9  -1   6  162.62    8.50
   9   1   7   54.54    2.96
   9   1   7   52.03    3.47
   9   1   7   51.27    3.53
   9  -1   7   55.35    2.86
   9  -1   7   50.31    4.05
   9   1   7   50.67    3.04
   9   1   7   61.85    3.84
  -9   1  -7   55.51    2.92
   9  -1   7   60.58    3.75
   9  -1   7   55.32    3.58
   9   1   7   60.08    3.95
   9   1   8    6.10    2.88
   9   1   8    3.83    2.39
   9  -1   8    4.23    2.44
   9  -1   8   10.68    3.04
  -9  -1  -8    3.70    0.75
   9   1   8    5.53    1.09
   9  -1   8    6.83    1.71
   9   1   8    5.31    1.38
  -9   1  -8    6.16    1.20
   9   1   8   -0.10    2.61
   9   1   8    4.16    1.62
   9  -1   8    4.63    2.49
   9  -1   8    4.98    2.66
   9   1   9   -2.24    2.48
   9   1   9    1.61    2.22
   9  -1   9    0.74    3.02
   9  -1   9    1.21    2.59
   9   1   9    5.36    3.04
   9  -1   9   -0.07    1.64
  -9   1  -9   -0.35    1.25
   9   1   9    1.61    2.72
   9   1   9   -0.24    3.00
   9  -1   9    1.72    2.73
   9   1   9    0.35    1.44
   9  -1   9    1.07    2.74
   9   1  10   12.19    2.68
   9   1  10    7.98    3.04
   9  -1  10    8.36    3.11
   9  -1  10    8.76    2.61
  -9   1 -10    5.92    1.34
   9   1  10    8.23    2.95
   9   1  10    9.69    3.06
   9  -1  10   12.09    3.00
   9  -1  10   10.86    2.61
   9   1  11   84.31    5.09
   9  -1  11   79.18    5.03
   9  -1  11   80.66    5.45
  -9   1 -11   96.94    4.65
   9   1  11   82.77    5.44
   9   1  11   81.08    5.24
  -9   1 -11   76.63    4.62
   9  -1  11   90.56    5.32
   9   1  11   89.02    5.51
   9  -1  11   74.25    4.65
   9  -1  11   90.54    5.09
   9   1  11   89.94    5.33
   9  -1  12  123.78    7.00
   9   1  12  121.71    7.05
   9  -1  12  130.11    7.32
  -9   1 -12  127.12    6.60
   9   1  12  137.12    7.17
   9   1  12  131.59    7.50
   9  -1  12  142.00    7.31
  -9   1 -12  128.79    6.73
   9  -1  12  125.59    6.96
   9   1  12  133.70    7.38
   9  -1  12  126.01    6.64
   9   1  12  137.28    7.45
   9   1  13   25.45    3.69
   9   1  13   31.07    3.44
   9  -1  13   28.58    3.74
   9  -1  13   25.99    3.27
  -9   1 -13   28.71    2.62
   9   1  13   31.24    3.50
   9   1  13   23.07    3.91
   9  -1  13   27.21    3.83
   9  -1  13   28.55    2.99
   9   1  13   31.73    3.94
   9  -1  13   32.00    3.70
   9  -1  14   11.66    3.16
   9   1  14   19.09    3.31
   9  -1  14   20.28    3.88
   9   1  14   19.87    3.49
  -9   1 -14   11.92    2.26
   9  -1  14   11.10    3.62
   9   1  14   16.32    3.78
   9   1  15    0.61    3.21
   9  -1  15    3.60    3.00
   9   1  15    5.61    3.62
   9  -1  15    3.90    3.85
   9   1  15    0.86    3.45
   9  -1  15    5.47    3.60
   9   1  15    9.71    3.94
   9   1  16    2.84    3.31
   9  -1  16    5.00    3.10
   9   1  16    1.98    3.53
   9  -1  16    6.02    3.89
   9  -1  16    9.89    3.87
   9   1  16   -2.19    3.94
   9  -1  17    3.86    3.07
   9   1  17    3.89    3.40
   9  -1  17    2.67    3.77
   9   1  17    5.68    3.41
   9   1  17    5.02    3.87
   9  -1  17    4.58    3.83
   9   1  18    3.92    3.30
   9  -1  18    8.39    3.09
  -9  -1 -18    1.33    2.78
   9  -1  18    1.11    3.61
   9   1  18    6.22    3.88
   9  -1  18    7.23    3.70
   9  -1  19   17.25    3.07
   9   1  19   14.14    3.33
   9  -1  19    9.08    3.55
   9   1  19   18.39    3.77
   9   1  20    1.64    3.21
  -9  -3  20    3.30    2.66
  -9   3  19    5.31    2.91
  -9  -3  19    9.14    2.93
  -9  -3  19    4.52    2.84
  -9   3  18   26.08    3.59
  -9  -3  18   26.76    3.54
  -9  -3  18   26.87    3.58
  -9   3  17    3.27    3.28
  -9  -3  17    1.58    3.34
  -9  -3  17    3.34    3.32
  -9   3  17   -0.28    4.26
  -9  -3  17    1.60    3.34
  -9   3  16   15.10    3.62
  -9   3  16   11.05    4.36
  -9  -3  16   18.47    3.50
  -9   3  16   12.64    4.58
  -9   3  16   11.53    4.52
  -9  -3  16    8.52    3.57
  -9  -3  15   11.89    3.67
  -9   3  15   11.47    4.32
  -9  -3  15   12.92    3.52
  -9   3  15   13.15    4.58
  -9  -3  15   10.24    3.62
  -9   3  15    7.61    4.51
  -9  -3  14   71.26    4.90
  -9   3  14   61.55    5.15
  -9  -3  14   57.62    4.79
  -9   3  14   56.90    5.43
  -9  -3  14   46.04    4.78
  -9  -3  14   44.28    4.22
  -9   3  14   58.71    4.75
  -9   3  14   61.09    5.47
  -9   3  13   25.40    3.73
  -9  -3  13   25.83    3.89
  -9   3  13   27.29    4.11
  -9  -3  13   27.80    3.74
  -9   3  13   22.55    4.35
  -9  -3  13   21.97    3.31
  -9  -3  13   23.24    3.90
  -9   3  13   30.87    4.58
  -9  -3  12   32.90    4.18
  -9   3  12   35.61    3.88
  -9   3  12   33.48    4.12
  -9   3  12   34.80    4.38
  -9  -3  12   33.79    3.90
  -9   3  12   39.77    4.56
  -9  -3  12   26.12    3.30
  -9  -3  11   19.22    3.70
  -9   3  11   21.46    3.29
  -9   3  11   18.94    3.63
  -9   3  11   12.35    3.84
  -9  -3  11   16.67    3.11
  -9   3  11   19.83    3.96
  -9  -3  11   14.41    2.81
  -9  -3  10   83.28    5.16
   9  -3 -10   77.01    4.14
  -9   3  10   77.12    4.97
  -9  -3  10   58.03    3.82
  -9   3  10   72.44    5.20
  -9  -3  10   69.28    4.43
  -9   3  10   80.16    5.21
  -9  -3  10   74.38    4.84
  -9   3  10   72.65    4.78
   9  -3  -9   -0.39    1.93
  -9   3   9   -1.68    3.23
  -9   3   9    1.47    2.88
  -9   3   9    0.94    2.26
  -9  -3   9    3.60    3.34
   9   3  -9   -1.70    2.37
  -9  -3   9    2.38    1.49
   9   3  -9    0.80    1.78
   9  -3  -9    2.70    1.72
  -9  -3   9    2.36    1.41
  -9   3   9   -1.54    3.32
  -9  -3   9    4.50    2.95
  -9   3   9   -4.30    3.53
  -9   3   9   -1.88    3.48
  -9  -3   9    1.95    2.47
  -9  -3   8   62.25    4.50
   9  -3  -8   57.91    3.62
  -9   3   8   56.36    3.77
  -9   3   8   56.39    4.52
  -9  -3   8   58.00    3.38
   9  -3  -8   58.48    3.49
   9  -3  -8   54.19    3.12
  -9  -3   8   52.98    3.27
  -9   3   8   63.19    4.55
  -9   3   8   58.50    4.48
  -9  -3   8   61.95    4.24
  -9   3   8   55.97    4.41
  -9  -3   8   45.92    3.73
  -9   3   8   56.83    4.09
   9  -3  -7  179.75    8.79
  -9  -3   7  186.90    9.20
   9   3  -7  174.96    8.72
  -9  -3   7  170.62    8.60
   9  -3  -7  171.71    8.50
  -9   3   7  179.69    9.23
  -9  -3   7  170.34    9.04
  -9   3   7  179.35    9.12
  -9  -3   7  156.66    8.70
  -9   3   7  171.91    8.95
  -9   3   7  179.81    9.12
   9  -3  -6  137.50    7.06
   9   3  -6  135.97    7.00
  -9   3   6  130.24    7.08
  -9  -3   6  146.81    7.50
  -9  -3   6  139.17    7.11
   9  -3  -6  143.62    6.82
  -9   3   6  150.93    6.63
  -9  -3   6  144.30    6.95
   9  -3  -6  149.46    6.98
  -9   3   6  128.93    7.49
  -9  -3   6  110.61    6.61
  -9   3   6  126.26    7.36
  -9   3   6  136.54    7.24
  -9  -3   6  130.74    7.33
   9  -3  -5    7.37    2.30
  -9  -3   5    8.21    3.10
  -9  -3   5    8.66    2.15
   9  -3  -5    8.07    1.85
  -9  -3   5    5.10    1.36
  -9   3   5    4.71    2.94
  -9  -3   5    3.79    2.87
  -9   3   5    6.60    2.52
   9   3  -4  111.87    6.11
  -9  -3   4  118.57    6.48
  -9  -3   4  122.99    6.06
  -9  -3   4  127.50    6.15
  -9   3   4  120.12    5.83
  -9   3   4  100.51    6.39
  -9   3   4  116.07    6.19
  -9  -3   4  114.88    6.39
   9  -3  -4  105.92    5.78
  -9  -3   3  601.30   28.47
   9  -3  -3  611.57   28.43
  -9  -3   3  587.38   28.47
   9   3  -3  596.20   28.50
  -9   3   3  586.14   28.43
  -9   3   3  618.31   28.49
   9  -3  -3  574.30   28.36
  -9  -3   3  618.55   28.57
   9   3  -2  100.81    5.49
  -9  -3   2  108.41    5.40
   9  -3  -2  107.09    5.43
  -9  -3   2  106.01    5.55
  -9   3   2  106.99    5.37
  -9   3   2   95.82    5.44
  -9  -3   2  102.19    5.22
  -9   3   2   94.79    5.33
  -9  -3   2  100.06    5.61
   9  -3  -2  101.02    5.34
   9   3  -1  101.79    5.37
   9  -3  -1   93.58    5.03
   9  -3  -1  102.12    5.32
  -9  -3   1  107.35    5.19
  -9  -3   1  102.02    5.40
  -9   3   1  101.67    5.33
   9  -3  -1  105.49    5.48
  -9   3   1   93.24    5.26
   9   3  -1   93.51    5.04
  -9  -3   1  100.46    5.37
   9  -3   0   70.51    4.07
   9   3   0   76.85    4.33
  -9   3   0   77.98    4.34
   9  -3   0   71.32    4.25
  -9  -3   0   74.72    4.38
  -9   3   0   77.27    4.20
   9   3   0   74.99    4.08
   9  -3   0   78.54    4.38
  -9   3  -1   84.41    4.60
   9  -3   1   78.49    4.52
  -9  -3  -1   76.93    4.58
   9  -3   1   76.85    4.48
   9   3   1   81.27    4.58
   9   3   1   77.26    4.38
  -9  -3  -1   86.32    4.40
   9  -3   1   78.63    4.65
   9  -3   2    0.15    2.21
   9   3   2    5.04    2.08
   9  -3   2    1.43    2.18
  -9  -3  -2    2.69    1.32
  -9   3  -2    1.22    2.14
  -9   3  -2    3.18    1.85
  -9  -3  -2    2.62    1.78
   9  -3   2    0.89    2.51
   9  -3   3   33.71    2.82
   9   3   3   36.85    2.84
   9  -3   3   37.33    3.20
  -9  -3  -3   32.53    2.10
   9  -3   3   34.84    2.86
  -9   3  -3   34.25    2.80
  -9   3  -3   34.59    2.44
   9   3   3   34.52    3.03
   9  -3   3   33.17    3.29
   9  -3   4  439.93   20.01
   9  -3   4  418.84   19.90
   9   3   4  430.30   19.93
  -9   3  -4  442.33   20.00
   9  -3   4  429.42   19.93
  -9  -3  -4  405.76   19.62
  -9   3  -4  387.17   19.75
   9  -3   4  401.22   19.70
   9   3   4  437.48   20.09
   9  -3   4  410.45   20.08
   9   3   4  431.75   19.99
   9  -3   5  388.25   19.11
  -9   3  -5  400.69   19.05
   9  -3   5  398.47   18.96
   9   3   5  425.82   19.15
   9   3   5  401.69   18.75
  -9   3  -5  363.67   18.78
   9  -3   5  389.03   18.79
   9   3   5  403.15   19.10
   9  -3   5  408.96   19.18
   9  -3   6  191.00   10.03
   9  -3   6  198.32    9.63
   9  -3   6  181.89    9.70
  -9   3  -6  191.93    9.82
   9   3   6  219.10   10.03
   9  -3   6  203.68    9.58
  -9   3  -6  181.15    9.45
   9   3   6  200.58    9.51
   9  -3   6  194.45   10.05
   9   3   6  200.84    9.97
   9  -3   7  122.01    6.92
   9  -3   7  126.62    6.34
  -9   3  -7  126.65    6.66
  -9  -3  -7  128.52    6.51
   9   3   7  137.13    6.44
   9   3   7  129.21    6.98
  -9   3  -7  107.23    6.13
   9   3   7  130.22    6.32
   9  -3   7  122.45    6.38
   9  -3   7  118.58    7.01
   9   3   7  125.95    6.89
   9  -3   8   14.57    3.23
   9   3   8   16.39    3.27
   9   3   8   18.00    3.41
   9  -3   8   12.86    1.81
   9  -3   8   15.54    1.12
   9  -3   8   13.06    2.28
  -9  -3  -8   15.84    2.18
   9   3   8   13.70    2.00
  -9   3  -8   18.95    2.46
   9   3   8   11.57    3.30
   9   3   8   14.99    2.15
   9   3   8   12.68    2.61
   9  -3   8   10.77    2.30
   9  -3   8   13.78    3.38
   9  -3   9  157.87    6.64
   9   3   9  156.77    6.10
   9   3   9  169.27    6.58
   9   3   9  172.03    5.80
  -9  -3  -9  151.21    5.86
   9  -3   9  159.28    5.97
   9   3   9  159.90    5.90
   9   3   9  165.55    6.69
   9  -3   9  166.42    6.69
   9   3   9  168.03    6.69
   9   3   9  154.63    6.13
   9  -3  10  113.30    6.87
   9   3  10  115.03    6.28
   9   3  10  126.76    6.75
  -9  -3 -10  109.10    6.00
   9   3  10  117.35    6.89
   9  -3  10  115.94    6.26
   9   3  10  116.69    6.17
   9  -3  10  120.64    6.93
   9   3  10  122.87    6.89
   9   3  10  108.32    6.37
   9   3  11    5.38    3.58
   9   3  11    5.02    2.17
   9   3  11    1.13    3.43
   9  -3  11    0.98    3.48
  -9  -3 -11    2.90    1.68
   9   3  11    2.74    2.32
   9   3  11    6.31    3.48
   9  -3  11    3.88    2.41
   9  -3  11    2.77    3.43
   9   3  12   46.10    3.56
   9   3  12   50.16    4.61
   9  -3  12   47.52    4.69
   9  -3  12   51.83    3.86
   9   3  12   50.20    3.74
   9   3  12   53.60    4.63
   9   3  12   56.33    4.81
   9  -3  12   49.17    4.21
   9  -3  12   56.28    4.68
   9   3  13    4.75    3.87
   9  -3  13    1.33    2.92
   9  -3  13    2.68    3.85
   9   3  13    1.26    3.96
   9  -3  13   -0.09    3.35
   9   3  13   -0.99    3.76
   9  -3  13    0.43    3.05
   9  -3  13    0.95    2.99
   9   3  14   13.83    4.23
   9  -3  14    6.77    4.02
   9  -3  14   14.28    3.20
   9   3  14   16.29    4.28
   9  -3  14   20.81    3.81
   9   3  14   19.12    4.16
   9   3  14   18.46    3.51
   9  -3  14   14.73    3.15
   9  -3  14   20.38    3.36
   9   3  15  102.99    6.86
   9  -3  15   97.44    6.16
   9  -3  15  114.69    6.96
   9  -3  15  105.53    6.22
   9   3  15   81.97    6.83
   9  -3  15  105.60    6.60
   9   3  15  105.26    6.32
   9   3  15  105.87    6.99
   9  -3  15  100.40    6.01
   9   3  16    3.24    4.06
   9  -3  16    0.80    3.06
   9   3  16   -1.05    4.08
   9  -3  16   -1.82    3.55
   9  -3  16    1.23    3.02
   9   3  16   -0.84    3.33
   9   3  17    2.92    3.76
   9  -3  17    1.58    2.91
   9  -3  17    4.36    3.51
   9   3  17    5.53    3.27
   9  -3  18   -0.98    2.75
   9  -3  18    2.33    3.17
  -9  -3 -18    2.52    2.65
   9   3  18   -2.07    3.08
  -9  -3 -19    2.09    2.40
  -9   5  18   -0.47    3.44
  -9   5  17    2.46    3.04
  -9  -5  17   -3.97    2.98
  -9  -5  17    0.27    3.20
  -9   5  17    2.22    3.80
  -9   5  16    2.12    3.20
  -9  -5  16    1.00    3.50
  -9  -5  16    4.58    3.21
  -9   5  16    2.80    4.12
  -9  -5  15   25.68    4.15
  -9  -5  15   26.43    3.99
  -9   5  15   24.67    3.98
  -9   5  15   22.28    4.75
  -9  -5  14    1.07    3.84
  -9  -5  14    5.50    3.64
  -9   5  14   -5.46    3.60
  -9   5  14   -1.87    4.41
  -9  -5  13    4.43    4.08
  -9   5  13   -1.71    3.69
  -9   5  13   -4.06    4.54
  -9  -5  13    1.31    3.03
  -9  -5  12   -3.75    4.22
  -9   5  12    2.31    3.78
  -9   5  12    0.57    4.53
  -9  -5  12    3.70    3.14
  -9   5  11   29.24    4.02
  -9  -5  11   26.00    4.46
  -9   5  11   19.84    4.70
  -9  -5  11   29.39    4.20
  -9   5  10   -2.61    3.55
  -9  -5  10    5.30    4.11
  -9  -5  10   -0.60    1.90
  -9   5  10   -4.32    4.29
  -9  -5  10    0.11    3.65
  -9  -5  10   -1.53    3.09
  -9   5   9    4.65    3.54
  -9  -5   9    7.87    3.93
   9  -5  -9    9.29    1.91
  -9  -5   9    8.77    2.13
  -9   5   9    9.68    4.36
  -9   5   9    7.71    3.45
  -9  -5   9    8.11    3.77
  -9  -5   8   19.33    4.06
  -9   5   8   24.37    3.73
  -9   5   8   23.60    3.29
   9  -5  -8   22.56    2.39
  -9  -5   8   28.99    2.76
  -9   5   8   18.92    4.32
  -9  -5   8   20.84    3.87
  -9   5   8   19.01    3.24
  -9   5   7  326.59   16.71
  -9  -5   7  347.89   16.89
   9  -5  -7  348.23   16.40
  -9  -5   7  363.71   16.53
  -9   5   7  326.74   17.14
  -9   5   7  304.10   16.51
  -9   5   7  345.60   16.78
  -9  -5   7  321.88   16.92
  -9  -5   6   22.41    3.82
  -9   5   6   29.00    3.46
  -9   5   6   28.35    3.63
   9  -5  -6   27.37    2.68
  -9   5   6   19.89    4.16
  -9   5   6   22.50    2.87
  -9  -5   6   27.73    3.73
  -9   5   5    5.69    2.92
  -9  -5   5    6.23    3.28
  -9   5   5    8.84    3.32
   9  -5  -5   12.64    2.50
  -9  -5   5    7.30    2.55
  -9   5   5    3.88    1.62
  -9   5   5    6.95    3.88
  -9  -5   5    5.67    3.30
  -9   5   4   12.86    3.42
  -9  -5   4    7.90    3.34
  -9  -5   4    7.55    2.69
  -9   5   4   10.98    1.89
  -9   5   4    5.28    3.67
  -9  -5   4   11.00    3.07
  -9   5   4   13.26    2.92
  -9   5   3   29.53    2.66
  -9  -5   3   36.62    3.22
   9  -5  -3   30.54    2.99
  -9   5   3   29.36    3.62
  -9  -5   3   29.68    3.42
   9  -5  -3   29.70    2.74
  -9   5   3   29.31    3.20
   9  -5  -2   59.62    4.02
  -9   5   2   53.67    3.60
  -9  -5   2   55.98    4.07
  -9  -5   2   53.23    3.27
  -9  -5   2   54.13    4.04
   9  -5  -2   53.96    3.80
  -9  -5   1   26.92    2.59
  -9  -5   1   27.38    3.28
  -9  -5   1   33.96    3.36
   9  -5  -1   28.28    3.18
  -9  -5   1   30.67    2.44
  -9   5   1   27.96    2.86
   9   5  -1   27.03    2.21
   9  -5  -1   29.50    3.06
   9   5   0   -0.34    1.79
   9  -5   0    1.10    1.85
  -9  -5   0    0.20    1.82
  -9  -5   0    3.43    2.73
  -9  -5   0    3.02    2.54
   9  -5   0    5.19    2.64
  -9  -5   0   -1.46    1.83
  -9  -5   0    4.16    2.42
  -9   5   0   -0.10    2.41
   9  -5   0   -1.34    2.59
  -9  -5  -1   21.83    3.07
  -9  -5  -1   22.03    2.22
  -9  -5  -1   23.61    2.69
   9  -5   1   24.34    3.01
   9   5   1   21.72    2.49
   9  -5   1   21.83    2.48
  -9   5  -1   24.75    2.61
  -9  -5  -1   24.11    2.60
   9  -5   2    5.25    2.76
  -9  -5  -2    1.31    2.74
  -9  -5  -2    3.64    2.29
  -9  -5  -2    2.26    1.63
   9   5   2    4.30    2.27
   9  -5   2    4.63    2.30
  -9   5  -2    2.92    2.04
  -9  -5  -2    4.55    2.05
  -9  -5  -3    1.75    1.48
   9  -5   3   -0.31    2.68
  -9  -5  -3   -2.57    2.77
  -9  -5  -3    0.46    2.15
   9   5   3   -0.23    2.49
   9  -5   3    2.18    2.68
   9  -5   3    2.51    3.18
  -9   5  -3    0.53    1.96
   9   5   4    4.10    2.86
   9  -5   4    1.40    2.86
   9  -5   4    4.52    2.76
  -9  -5  -4    0.89    2.67
  -9  -5  -4    3.98    1.39
  -9  -5  -4    5.24    1.93
   9   5   4   11.02    3.32
  -9   5  -4    5.19    1.81
   9  -5   4    9.12    3.17
  -9  -5  -5   24.46    2.98
   9  -5   5   24.54    3.06
   9   5   5   20.92    3.67
   9  -5   5   19.96    3.70
   9   5   6    0.68    3.04
   9  -5   6   -0.92    2.64
   9   5   6   -1.01    3.20
   9  -5   6    3.43    3.55
   9   5   7   28.01    3.67
   9  -5   7   25.89    3.81
  -9  -5  -7   36.97    3.16
   9  -5   7   28.41    3.21
   9   5   7   21.64    3.90
   9  -5   7   24.63    4.23
   9   5   8    3.94    3.29
   9  -5   8    3.61    3.63
  -9  -5  -8    6.77    2.50
   9   5   8    1.23    3.55
   9  -5   8    5.42    4.10
   9   5   9   16.16    3.76
   9   5   9   12.50    2.89
   9  -5   9   13.62    3.95
   9  -5   9   11.32    2.76
  -9  -5  -9   16.50    2.58
   9   5   9   13.85    3.94
   9  -5   9   14.30    4.42
   9   5  10   44.76    4.51
   9   5  10   40.31    3.58
   9  -5  10   43.66    4.63
  -9  -5 -10   40.38    3.23
   9  -5  10   40.46    3.39
   9  -5  10   35.41    3.36
   9   5  10   41.36    4.69
   9  -5  10   45.83    5.13
   9   5  11   -1.32    3.93
   9   5  11    1.21    2.59
   9  -5  11    1.76    4.11
  -9  -5 -11    3.01    2.11
   9   5  11   -0.85    3.97
   9  -5  11    3.82    2.61
   9  -5  11   -2.44    3.83
   9  -5  11    0.23    4.38
   9   5  12   -2.32    4.13
   9   5  12    1.60    2.38
   9  -5  12    0.97    4.17
   9   5  12    0.13    4.03
   9  -5  12   -2.02    2.58
   9  -5  12   -3.04    3.66
   9  -5  13   31.55    4.59
   9   5  13   27.91    4.59
   9   5  13   21.84    4.38
   9  -5  13   21.72    3.15
   9   5  14   -0.73    4.03
   9  -5  14   -0.90    4.06
   9  -5  14    2.31    3.16
   9   5  14   -0.38    3.80
   9  -5  14    2.20    2.64
   9  -5  14    0.22    3.42
   9   5  15   10.40    4.09
   9  -5  15    8.89    4.17
   9  -5  15   13.74    3.18
   9  -5  15   11.28    2.71
   9   5  15   11.41    3.96
   9  -5  15   12.07    3.36
   9   5  16    3.56    3.62
   9  -5  16   -0.54    2.78
   9   5  16    1.95    3.61
   9  -5  16   -2.06    2.91
   9   5  17    6.42    3.38
  -9   7  14    2.25    2.84
  -9  -7  14    0.08    2.79
  -9  -7  14    0.59    2.94
  -9   7  14    0.33    3.27
  -9   7  13    2.20    3.08
  -9  -7  13    2.85    3.32
  -9   7  13    0.12    3.50
  -9  -7  12    3.09    3.33
  -9   7  12   -2.01    3.22
  -9   7  12    2.23    3.75
  -9  -7  11    5.85    3.55
  -9   7  11   -0.52    3.39
  -9   7  10   -0.73    3.49
  -9  -7  10    0.50    3.54
  -9   7  10    1.67    4.23
  -9  -7  10    2.69    1.99
  -9   7   9   24.31    3.87
  -9  -7   9   23.39    2.86
  -9   7   9   23.10    4.68
  -9  -7   8    2.00    2.59
   9  -7  -8    3.67    2.34
  -9   7   8   -0.28    4.25
  -9  -7   8   -2.42    3.70
  -9  -7   7    4.52    3.64
  -9  -7   7    3.33    2.74
   9  -7  -7    1.38    2.51
  -9   7   7    3.29    4.15
  -9  -7   7    2.38    3.74
  -9   7   6   13.06    4.05
  -9   7   6   16.60    3.53
  -9  -7   6   13.56    3.68
   9  -7  -6   11.97    2.80
  -9   7   6   14.90    4.34
  -9  -7   6    8.92    3.79
  -9  -7   5    8.25    3.51
  -9   7   5    7.14    3.32
  -9   7   5    5.69    3.94
  -9  -7   5    2.71    2.95
   9  -7  -5    8.06    2.85
  -9   7   5    7.46    4.35
  -9  -7   5    5.74    3.56
  -9  -7   4   -0.50    3.36
  -9   7   4    8.41    4.16
  -9   7   4    6.69    3.20
  -9  -7   4   12.46    3.29
  -9   7   4   13.93    4.52
  -9  -7   3    1.26    3.10
  -9   7   3    8.56    3.05
  -9   7   3    2.83    4.18
  -9  -7   3    7.02    3.38
   9  -7  -3    4.80    3.13
  -9   7   3    2.84    4.28
  -9  -7   3    5.93    3.33
  -9  -7   2   13.71    3.23
  -9   7   2   15.12    4.17
  -9   7   2   16.20    3.08
   9  -7  -2   24.31    3.57
  -9  -7   2   24.35    3.62
  -9   7   2   13.71    4.41
  -9  -7   2   17.49    3.32
   9  -7  -1   14.73    3.48
  -9  -7   1   10.79    3.52
  -9  -7   1    8.09    2.83
  -9   7   1   14.72    2.86
  -9   7   1   11.08    4.07
  -9  -7   1   18.12    3.19
  -9   7   0   -0.39    2.46
  -9  -7   0    3.78    2.60
  -9   7   0    6.97    3.94
   9  -7   0    6.64    3.26
  -9  -7   0   -1.47    3.25
  -9   7  -1   -1.59    3.75
  -9  -7  -1    0.06    1.81
  -9  -7  -1    4.30    3.27
   9  -7   1    1.77    3.23
  -9   7  -2    1.36    3.59
   9   7   2   -2.31    3.82
  -9  -7  -2    2.11    2.10
  -9  -7  -2    2.64    3.19
   9  -7   2    5.33    3.34
   9   7   3   15.75    2.95
   9  -7   3   16.76    2.86
  -9  -7  -3   16.52    2.55
   9   7   3   11.79    4.03
  -9  -7  -3   22.34    3.50
   9  -7   3   23.29    3.70
   9  -7   4   13.91    3.07
   9   7   4   13.03    3.09
  -9   7  -4   14.23    3.46
  -9  -7  -4    7.71    2.54
   9   7   4   13.72    3.94
  -9  -7  -4   23.12    3.39
   9  -7   4   20.59    3.55
   9   7   5    2.03    3.08
   9  -7   5    2.21    3.17
  -9   7  -5    2.96    3.11
   9   7   5   -3.46    3.89
  -9  -7  -5    0.91    2.53
  -9  -7  -5    1.95    3.07
   9  -7   5    1.32    3.31
   9   7   6   -2.07    3.18
   9  -7   6    4.69    3.34
  -9   7  -6    0.08    2.96
   9  -7   6    4.64    3.19
  -9  -7  -6    3.56    2.63
   9   7   6    7.01    3.82
  -9   7  -7   16.44    3.01
   9  -7   7   20.01    3.74
   9   7   7   13.97    3.69
  -9  -7  -7   19.16    3.16
   9  -7   7   15.82    3.25
   9   7   7    8.75    4.01
   9  -7   7   16.04    4.03
   9   7   8   33.54    4.15
   9  -7   8   24.49    3.93
  -9  -7  -8   26.73    3.17
   9  -7   8   27.30    4.30
   9   7   9    4.22    3.70
   9   7   9    1.79    2.70
   9  -7   9   -0.39    3.67
  -9  -7  -9    5.24    2.62
   9  -7   9    6.54    2.80
   9   7   9    0.50    3.79
   9  -7   9   -0.12    3.75
   9   7  10    3.95    3.79
   9   7  10   -2.90    2.62
   9  -7  10    2.89    3.57
  -9  -7 -10    2.76    2.31
   9   7  10    2.20    3.65
   9  -7  10    6.37    3.76
   9  -7  11   44.90    4.36
  -9  -7 -11   41.96    3.67
   9  -7  11   36.38    4.17
  -9  -7 -12    3.14    2.62
   9   7  12    3.31    3.35
   9  -7  12    2.02    3.19
  -9  -7 -13    0.08    2.52
   9  -7  13    4.11    2.93
   9   7  14    5.13    3.10
  -9  -7 -14   -0.99    2.33
  -9   9   6    8.39    3.36
  -9   9   5    5.20    3.28
  -9  -9   4    2.63    2.44
   9  -9  -4    3.47    2.44
  -9   9   4    2.40    3.40
   9  -9  -3    4.96    2.47
  -9  -9   3    5.02    2.64
  -9  -9   2    8.24    2.64
  -9   9   2    3.80    3.54
   9   9  -2    5.64    3.53
  -9  -9   1    4.83    2.68
   9  -9  -1    3.05    2.70
   9   9  -1    2.49    3.49
  -9   9   1    3.73    3.62
   9  -9   0    5.22    2.76
  -9  -9   0    2.22    2.71
  -9   9   0    2.89    3.65
   9   9   0    0.45    3.43
   9  -9   1    5.43    2.78
  -9  -9  -1    9.13    2.75
   9   9   1    8.95    3.51
  -9   9  -1    5.88    3.65
  -9  -9  -2    0.08    2.63
   9  -9   2    0.09    2.70
   9   9   2    4.04    3.27
  -9   9  -2    2.49    3.54
   9  -9   2    8.13    2.63
   9  -9   3    6.96    2.66
  -9  -9  -3   -1.09    2.55
   9   9   3    5.27    3.25
   9  -9   3   -1.66    2.72
   9  -9   4    3.50    2.61
   9  -9   4    1.61    2.73
   9  -9   5   -0.70    2.52
  -9  -9  -5    0.64    2.33
   9  -9   5    2.56    2.78
 -10   0  21   -2.65    2.82
 -10   0  20   30.39    3.60
 -10   0  19    5.04    3.23
 -10   0  18    3.79    3.37
 -10   0  18   12.95    4.20
 -10   0  17    0.26    3.37
 -10   0  17   -1.43    4.32
 -10   0  17   -2.60    3.99
 -10   0  16   27.31    3.69
 -10   0  16   20.32    4.32
 -10   0  16   24.34    4.59
 -10   0  15   -3.98    3.21
 -10   0  15   -1.10    2.11
 -10   0  15    4.11    3.85
 -10   0  15    2.94    4.12
 -10   0  14   44.29    4.02
 -10   0  14   47.60    3.24
 -10   0  14   40.64    3.13
 -10   0  14   43.70    4.54
 -10   0  14   51.36    4.84
 -10   0  13    0.05    1.95
 -10   0  13    1.60    2.16
 -10   0  13    0.13    2.77
 -10   0  13    0.16    3.57
 -10   0  13    0.89    3.67
 -10   0  12   22.97    2.41
 -10   0  12   18.03    2.95
 -10   0  12   22.01    2.33
 -10   0  12   18.18    3.67
 -10   0  12   25.32    3.87
  10   0 -11    0.62    2.15
 -10   0  11   -0.08    1.95
 -10   0  11    0.79    2.71
 -10   0  11   -0.30    2.11
 -10   0  11    1.56    3.46
 -10   0  11    2.81    3.29
 -10   0  10  273.06   10.44
 -10   0  10  270.00   10.63
  10   0 -10  268.59   10.60
 -10   0  10  301.84   10.79
 -10   0  10  297.77   11.01
 -10   0  10  294.95   10.99
 -10   0  10  313.40   11.04
 -10   0  10  287.19   10.42
 -10   0   9   -1.34    1.98
 -10   0   9    0.85    2.57
 -10   0   9    4.36    2.25
  10   0  -9   -0.08    0.89
  10   0  -9   -1.87    1.07
 -10   0   9    0.91    2.50
 -10   0   9   -1.54    2.98
 -10   0   9   -3.20    3.33
 -10   0   9    6.52    2.86
 -10   0   9   -1.54    3.43
 -10   0   8  153.42    7.90
 -10   0   8  154.15    7.87
  10   0  -8  165.19    7.92
 -10   0   8  147.00    8.04
 -10   0   8  146.31    8.18
 -10   0   8  148.03    8.22
 -10   0   8  153.64    8.25
 -10   0   8  160.84    7.79
 -10   0   7    0.12    2.21
 -10   0   7    1.22    1.58
  10   0  -7    0.26    2.09
 -10   0   7   -1.00    2.52
 -10   0   7   -1.75    2.66
 -10   0   7   -2.37    1.87
 -10   0   7    1.72    2.90
 -10   0   6   53.66    3.41
 -10   0   6   52.14    3.83
  10   0  -6   57.47    3.49
 -10   0   6   60.85    3.31
 -10   0   6   59.89    3.60
 -10   0   5   -0.98    1.75
 -10   0   5    1.11    2.13
 -10   0   5   -0.16    1.63
 -10   0   5    1.65    2.11
  10   0  -5   -0.95    1.66
 -10   0   4  197.60    9.80
 -10   0   4  173.52    9.86
 -10   0   4  195.15    9.80
 -10   0   4  190.63    9.84
  10   0  -4  232.48    9.88
 -10   0   4  234.58    9.87
 -10   0   3    1.62    1.46
 -10   0   3    0.43    1.55
  10   0  -3   -0.52    1.61
 -10   0   3   -0.15    1.59
 -10   0   2  342.40   15.45
 -10   0   2  303.57   15.45
 -10   0   1    0.35    1.43
 -10   0   1    0.16    1.55
 -10   0   0  220.32   10.59
  10   0   1   -0.43    1.59
 -10   0  -1    0.45    1.45
 -10   0  -1   -0.98    1.44
  10   0   2 1022.79   49.07
 -10   0  -2 1038.04   49.02
 -10   0  -2 1047.04   49.04
 -10   0  -2 1017.52   49.04
 -10   0  -2 1054.44   49.00
  10   0   3   -1.59    1.90
 -10   0  -3    1.73    1.33
  10   0   3   -0.34    1.64
 -10   0  -3    0.04    1.55
 -10   0  -3    0.84    1.09
  10   0   4    3.76    2.26
  10   0   4    0.78    2.03
  10   0   4    1.96    1.68
 -10   0  -4    2.83    1.64
 -10   0  -4    1.18    0.93
  10   0   5   -0.12    2.11
  10   0   5    2.19    2.37
  10   0   5   -1.55    1.76
  10   0   5    1.49    1.71
  10   0   5   -0.61    1.94
  10   0   6 8368.79  395.88
  10   0   6 8221.74  395.94
  10   0   6 8645.49  395.88
 -10   0  -6 8327.30  395.86
  10   0   6 8501.63  395.98
  10   0   6 8305.89  395.97
  10   0   7    1.89    2.62
  10   0   7    0.65    0.92
  10   0   7    2.35    2.07
 -10   0  -7   -0.44    1.66
  10   0   7    0.73    1.14
  10   0   7   -2.20    2.50
  10   0   8  777.16   37.35
 -10   0  -8  768.70   37.24
  10   0   8  783.86   37.28
  10   0   8  807.82   37.49
  10   0   8  814.58   37.35
  10   0   8  773.08   37.47
  10   0   9   -1.14    2.71
  10   0   9   -0.71    2.32
 -10   0  -9    1.79    1.54
  10   0   9   -0.41    2.74
  10   0   9    1.41    2.84
  10   0   9    0.40    2.23
 -10   0 -10  455.10   22.17
  10   0  10  486.88   22.41
  10   0  10  489.13   22.34
  10   0  10  468.94   22.53
  10   0  10  437.81   22.13
  10   0  10  510.68   22.60
  10   0  11   -0.82    2.55
  10   0  11    1.62    3.08
  10   0  11    0.47    2.01
  10   0  12   36.04    3.37
  10   0  12   38.82    3.83
  10   0  12   34.10    2.73
  10   0  13    0.25    2.77
  10   0  13    0.55    3.39
  10   0  13    2.23    3.51
  10   0  14   40.40    3.74
  10   0  14   40.05    4.21
  10   0  14   37.97    4.39
  10   0  15    0.67    3.00
  10   0  15    0.18    3.66
  10   0  15    3.44    3.71
  10   0  16    1.64    3.23
 -10   0 -16    4.73    2.58
  10   0  16   -0.39    3.72
  10   0  16    6.72    4.00
  10   0  17    1.61    3.21
  10   0  17   -1.48    3.80
 -10   0 -17   -1.29    2.49
  10   0  17   -4.87    4.00
  10   0  18    3.37    3.23
  10   0  18    2.43    3.48
  10   0  18    8.69    3.83
  10   0  19    0.99    2.93
  10   0  19    3.94    3.69
  10   0  20    3.95    3.38
 -10  -2  20   15.59    3.01
 -10   2  19   -4.10    3.66
 -10  -2  19   -0.24    2.97
 -10  -2  19   -3.74    3.37
 -10   2  18   20.70    3.18
 -10   2  18   23.40    4.04
 -10  -2  18   15.71    3.02
 -10  -2  18   20.20    3.35
 -10   2  18   15.58    4.47
 -10  -2  18   11.91    3.64
 -10   2  17   -3.76    3.05
 -10   2  17    4.52    3.75
 -10  -2  17   -0.78    3.23
 -10  -2  17   -2.65    3.10
 -10  -2  17    3.77    3.64
 -10   2  17    1.38    4.40
 -10  -2  17   -3.08    3.63
 -10   2  16   23.42    3.44
 -10  -2  16   18.78    3.38
 -10  -2  16   18.91    3.51
 -10   2  16   11.75    3.91
 -10   2  16   16.37    4.49
 -10  -2  16   19.85    3.87
 -10   2  16   18.54    4.78
 -10  -2  15  134.57    7.76
 -10  -2  15  134.63    7.75
 -10   2  15  135.98    7.90
 -10   2  15  135.62    8.54
 -10  -2  15  129.59    7.90
 -10   2  15  137.51    8.47
 -10   2  15  144.33    7.78
 -10   2  15  145.54    8.48
 -10  -2  14   69.84    5.32
 -10   2  14   83.51    5.51
 -10   2  14   84.31    6.14
 -10   2  14   92.96    6.21
 -10   2  14   76.82    5.36
 -10  -2  14   78.02    5.55
 -10   2  14   88.28    6.31
 -10   2  13   28.82    3.65
 -10  -2  13   27.51    3.58
 -10   2  13   34.01    4.40
 -10   2  13   30.23    4.56
 -10  -2  13   33.91    4.11
 -10   2  13   33.90    4.63
 -10  -2  13   26.96    3.82
 -10  -2  12   -1.55    2.98
 -10   2  12    0.65    2.93
 -10   2  12    1.93    2.84
 -10  -2  12    1.55    2.94
 -10   2  12   -0.86    3.33
 -10   2  12   -1.17    3.67
 -10  -2  12    5.06    3.34
 -10   2  12   -0.99    3.94
 -10  -2  12    3.36    3.28
 -10   2  11    7.67    2.86
 -10   2  11    3.98    2.68
 -10  -2  11    4.63    2.78
 -10  -2  11    7.90    2.99
  10   2 -11    7.06    2.05
  10  -2 -11    6.10    1.57
  10  -2 -11    4.11    1.67
 -10  -2  11    4.56    1.22
 -10   2  11    2.10    3.11
 -10   2  11    4.28    3.53
 -10   2  11    1.72    3.78
 -10  -2  11    0.54    2.92
 -10  -2  11    3.99    3.18
 -10  -2  10    1.45    2.94
  10  -2 -10    3.21    1.60
 -10   2  10    1.84    2.84
 -10   2  10    4.07    2.71
  10  -2 -10    3.62    1.59
  10   2 -10   -1.26    2.07
 -10  -2  10    1.65    1.30
  10  -2 -10    4.81    1.73
  10   2 -10    2.45    1.33
 -10   2  10    3.56    3.05
 -10  -2  10    2.81    3.18
 -10   2  10    2.63    3.51
 -10  -2  10    1.17    2.97
 -10   2  10    1.55    3.34
  10   2  -9   30.15    2.17
  10  -2  -9   27.58    2.30
 -10  -2   9   28.96    3.33
 -10   2   9   30.19    3.20
 -10   2   9   28.51    2.36
 -10   2   9   26.27    3.19
 -10   2   9   21.60    2.04
 -10  -2   9   26.94    2.09
  10  -2  -9   26.10    2.22
 -10   2   9   24.59    3.43
 -10   2   9   28.50    3.67
 -10   2   9   29.95    3.82
 -10  -2   9   24.73    3.28
 -10   2   8    3.42    2.64
  10   2  -8    3.46    1.76
 -10   2   8    3.26    1.98
 -10   2   8    5.20    1.79
  10  -2  -8    4.27    1.76
 -10  -2   8    3.98    1.63
 -10  -2   8    4.74    3.03
 -10  -2   8    4.39    1.24
 -10   2   8    0.59    2.93
 -10   2   8    4.01    2.58
 -10   2   8    4.31    3.19
 -10   2   8    6.16    3.33
 -10  -2   8    4.90    2.78
 -10  -2   8   -0.31    2.57
  10   2  -7   70.43    3.98
 -10  -2   7   66.33    4.77
 -10   2   7   71.98    4.07
 -10   2   7   71.26    4.51
  10  -2  -7   69.94    3.62
 -10  -2   7   73.67    4.82
 -10  -2   7   67.32    3.74
  10  -2  -7   76.06    4.13
 -10   2   7   70.60    4.58
 -10   2   7   73.14    4.43
 -10   2   7   75.63    4.66
 -10   2   7   74.73    4.92
 -10  -2   7   68.65    4.57
 -10  -2   7   63.88    4.45
  10   2  -6  292.56   13.67
 -10  -2   6  289.50   13.93
 -10   2   6  288.02   13.81
 -10  -2   6  277.31   13.57
  10  -2  -6  288.73   13.69
 -10  -2   6  304.21   13.98
 -10  -2   6  282.94   13.68
  10  -2  -6  283.08   13.51
 -10  -2   6  261.53   13.53
 -10   2   6  286.65   13.93
 -10   2   6  297.25   13.91
 -10  -2   6  274.38   13.86
 -10   2   6  274.24   13.92
 -10   2   6  286.67   13.83
 -10   2   5   24.51    2.84
 -10  -2   5   33.59    3.22
  10  -2  -5   23.32    2.24
 -10  -2   5   25.97    2.24
  10  -2  -5   28.11    2.00
  10  -2  -5   30.34    2.47
 -10   2   5   28.30    2.93
 -10  -2   5   27.76    1.97
 -10  -2   5   26.84    2.88
 -10   2   5   28.35    2.75
 -10   2   5   31.01    3.20
 -10   2   5   26.82    2.89
  10   2  -4   34.25    2.66
 -10   2   4   32.09    2.92
  10  -2  -4   36.27    2.31
  10  -2  -4   39.81    2.75
  10  -2  -4   40.74    2.56
 -10  -2   4   38.73    3.11
 -10   2   4   31.76    2.88
 -10  -2   4   30.57    2.21
 -10   2   4   28.23    2.85
 -10   2   4   30.04    2.79
 -10   2   4   32.95    3.12
 -10  -2   4   29.25    3.03
  10   2  -3  202.27   10.32
  10  -2  -3  208.64   10.24
 -10  -2   3  217.41   10.41
  10  -2  -3  209.46   10.37
  10  -2  -3  219.55   10.30
 -10   2   3  205.76   10.33
 -10   2   3  212.90   10.43
 -10  -2   3  211.77   10.43
  10   2  -2  586.08   27.42
  10  -2  -2  574.31   27.44
 -10  -2   2  554.81   27.37
  10  -2  -2  601.19   27.38
  10  -2  -2  565.40   27.36
 -10  -2   2  563.99   27.42
 -10   2   2  584.70   27.35
 -10   2   2  582.11   27.40
 -10  -2   2  571.47   27.34
 -10  -2   2  574.83   27.45
 -10  -2   1  744.86   34.72
 -10   2   1  719.51   34.74
  10  -2  -1  750.41   34.76
 -10  -2   1  738.73   34.75
  10  -2  -1  731.91   34.75
  10  -2  -1  758.31   34.80
 -10   2   1  703.13   34.74
 -10  -2   1  735.84   34.71
 -10  -2   1  712.91   34.78
 -10  -2   0  731.83   35.11
 -10  -2   0  734.31   35.06
  10  -2   0  768.70   35.16
  10  -2   0  722.92   35.13
 -10   2   0  727.38   35.14
  10  -2   0  735.14   35.17
 -10   2   0  738.86   35.11
 -10  -2   0  750.15   35.10
 -10  -2   0  761.22   35.14
  10   2   1 1582.85   72.64
  10  -2   1 1470.53   72.58
  10  -2   1 1573.15   72.65
  10  -2   1 1561.24   72.64
 -10   2  -1 1516.49   72.64
 -10   2  -1 1588.36   72.59
  10   2   1 1486.06   72.59
  10  -2   2  199.85   10.01
  10   2   2  204.70   10.00
  10  -2   2  207.48    9.95
 -10   2  -2  199.74    9.99
 -10  -2  -2  203.70    9.83
  10  -2   2  206.57   10.03
  10  -2   2  203.48    9.98
 -10   2  -2  199.79    9.86
  10   2   2  202.50    9.98
  10   2   3    0.38    2.29
  10  -2   3   -2.45    2.32
  10   2   3    2.60    1.94
 -10   2  -3   -1.46    1.98
  10  -2   3   -0.61    2.14
  10  -2   3    1.54    2.03
  10  -2   3    0.75    2.01
  10   2   3   -0.46    2.05
  10  -2   4  244.94   11.90
  10   2   4  256.58   11.73
 -10   2  -4  234.58   11.81
  10  -2   4  239.29   11.76
  10  -2   4  247.25   11.72
  10   2   4  224.08   11.81
 -10   2  -4  239.70   11.65
  10   2   4  242.41   11.90
  10  -2   5  401.83   20.14
  10   2   5  421.89   20.03
 -10   2  -5  419.75   20.09
  10  -2   5  414.50   19.83
  10  -2   5  417.70   20.02
  10   2   5  423.24   20.13
 -10   2  -5  414.84   19.92
  10   2   5  429.88   20.16
  10  -2   5  425.58   20.16
  10  -2   6  115.03    6.48
  10   2   6  122.78    6.01
  10  -2   6  121.10    5.96
  10   2   6  110.57    6.28
  10   2   6  114.11    6.24
  10  -2   6  115.27    6.10
 -10   2  -6  115.00    6.16
  10  -2   6  116.65    5.70
 -10   2  -6  115.77    5.94
  10   2   6  124.90    6.42
  10  -2   6  121.96    6.48
  10   2   6  118.60    6.46
  10  -2   7  276.26   13.73
  10   2   7  270.09   13.34
  10  -2   7  284.65   13.29
  10   2   7  272.10   13.51
  10   2   7  282.61   13.56
  10   2   7  290.76   13.71
 -10   2  -7  266.99   13.32
  10  -2   7  272.65   13.72
  10   2   7  285.22   13.78
  10  -2   7  273.17   13.50
  10   2   8    4.47    3.00
  10  -2   8    1.11    1.27
  10   2   8    1.03    2.77
  10  -2   8   -1.37    3.09
  10   2   8    1.79    1.21
  10  -2   8    1.98    2.07
 -10   2  -8    1.05    1.94
  10   2   8    1.09    1.51
 -10   2  -8    2.17    1.74
  10   2   8    0.35    2.71
  10  -2   8    1.89    2.96
  10  -2   8    2.98    2.52
  10  -2   9  122.77    6.59
  10   2   9  107.22    5.98
  10   2   9  120.80    6.28
  10   2   9   98.42    5.49
 -10   2  -9  118.19    6.03
  10  -2   9  120.01    5.99
  10   2   9  119.21    5.63
 -10   2  -9  104.76    5.74
  10   2   9  118.43    6.48
  10   2   9  121.77    6.13
  10  -2   9  112.98    6.43
  10  -2   9  116.03    6.15
  10   2   9  127.02    6.62
  10   2   9  117.09    6.32
  10   2  10   58.29    3.69
  10   2  10   57.91    4.04
  10  -2  10   63.66    4.50
  10  -2  10   54.13    3.47
 -10  -2 -10   49.04    2.84
 -10   2 -10   51.18    3.26
  10   2  10   63.12    4.34
  10  -2  10   63.58    4.30
  10   2  10   60.70    4.47
  10   2  10   56.38    4.16
  10  -2  10   61.82    3.90
  10   2  11    1.93    3.33
  10   2  11    8.16    2.89
  10  -2  11    3.70    2.64
  10   2  11    4.78    2.39
  10  -2  11   13.18    3.46
 -10  -2 -11    6.89    1.67
  10  -2  11    8.08    1.96
  10   2  11    3.36    3.11
 -10   2 -11    3.62    1.78
  10   2  11    4.33    2.94
  10  -2  11    5.82    2.84
  10  -2  12   31.15    3.31
  10  -2  12   31.08    4.13
  10   2  12   33.94    4.09
  10   2  12   30.69    3.57
  10   2  12   32.16    3.95
 -10   2 -12   27.77    2.43
  10   2  12   35.46    3.72
  10  -2  12   36.52    3.70
  10  -2  12   35.78    3.16
  10  -2  12   31.27    3.41
  10   2  13    2.35    3.60
  10  -2  13    2.02    3.62
  10  -2  13   -1.07    2.74
  10   2  13   -0.56    3.13
 -10   2 -13   -1.15    2.12
  10   2  13    0.52    3.56
  10  -2  13    4.31    2.36
  10  -2  13    5.12    3.01
  10  -2  13   -2.84    3.27
  10   2  13   -1.85    3.27
  10   2  14   41.65    4.51
  10   2  14   37.02    3.99
  10  -2  14   38.64    4.35
  10  -2  14   32.41    3.67
  10  -2  14   43.03    4.02
  10   2  14   40.75    4.22
  10  -2  14   38.48    4.34
  10   2  14   40.10    3.77
  10   2  14   36.28    4.47
  10  -2  14   33.10    3.08
  10  -2  14   42.89    4.03
  10   2  15    5.07    3.59
  10  -2  15    3.26    3.02
  10   2  15    4.79    3.86
  10   2  15    9.25    4.10
  10   2  15   10.46    3.25
  10  -2  15    7.99    3.91
  10   2  15   10.25    3.71
  10  -2  15    7.27    3.52
  10   2  16   -2.68    3.72
  10  -2  16   -0.31    2.95
  10  -2  16    0.10    3.93
  10  -2  16    6.37    3.48
  10   2  16    0.18    3.72
  10   2  17   16.18    3.81
  10  -2  17   15.84    3.22
  10  -2  17   23.51    3.97
  10  -2  17   17.36    3.60
  10   2  17   14.86    3.85
  10   2  18    2.70    3.55
  10  -2  18    3.18    2.76
  10  -2  18    3.10    3.56
 -10  -2 -18   -2.29    2.42
  10   2  18   -3.21    3.51
  10  -2  18    4.30    3.31
 -10  -2 -19   12.22    2.97
  10  -2  19    9.30    3.41
  10   2  19   15.11    3.47
 -10  -4  19    5.21    2.72
 -10   4  18   -1.39    3.11
 -10  -4  18    0.40    2.94
 -10  -4  18    6.12    3.12
 -10  -4  17    2.61    3.17
 -10   4  17    3.10    4.17
 -10   4  16    5.22    3.31
 -10  -4  16    2.99    3.49
 -10  -4  16    6.70    3.39
 -10   4  16    6.96    4.58
 -10  -4  16    4.96    3.08
 -10  -4  15   82.71    5.65
 -10  -4  15   99.64    5.91
 -10   4  15   87.27    6.47
 -10   4  15   86.36    5.77
 -10   4  15   96.54    6.45
 -10  -4  14    4.51    3.97
 -10  -4  14    0.56    3.52
 -10   4  14   -1.13    3.56
 -10   4  14    1.93    4.31
 -10  -4  14    1.66    3.31
 -10   4  14    8.62    4.30
 -10  -4  13   12.42    3.97
 -10   4  13   11.58    3.66
 -10   4  13   15.93    4.50
 -10  -4  13    4.97    3.42
 -10   4  13    7.64    4.31
 -10   4  12   19.04    3.80
 -10  -4  12   23.02    4.29
 -10   4  12   23.46    4.59
 -10   4  12   21.92    4.26
 -10  -4  12   11.57    3.53
 -10  -4  11   10.71    3.95
 -10   4  11    9.55    3.43
 -10   4  11    9.70    4.07
 -10  -4  11    1.04    3.42
 -10  -4  11    6.43    3.40
 -10   4  11    2.71    3.79
 -10  -4  10   44.32    4.60
 -10  -4  10   42.65    2.80
 -10   4  10   41.87    4.68
 -10   4  10   46.76    4.27
 -10  -4  10   42.66    4.21
 -10  -4   9   -0.17    3.64
 -10   4   9    1.36    2.48
 -10   4   9    1.08    3.17
  10  -4  -9    1.83    1.53
 -10  -4   9    0.52    1.75
 -10   4   9    3.18    3.67
 -10  -4   9    1.78    3.29
 -10   4   8    9.13    3.15
 -10  -4   8   12.07    3.56
 -10  -4   8   11.43    2.07
  10  -4  -8   10.63    1.75
  10   4  -8    9.03    2.28
 -10   4   8    8.79    3.63
 -10  -4   8   12.95    3.43
 -10  -4   7    0.14    3.41
 -10   4   7   -0.70    2.73
 -10   4   7   -1.53    2.94
 -10  -4   7   -1.04    2.02
  10  -4  -7    0.51    1.82
  10   4  -7    1.24    2.21
 -10   4   7    1.49    3.47
 -10  -4   7    1.41    3.11
 -10   4   7    0.68    2.92
 -10   4   6  121.91    6.76
 -10  -4   6  130.02    7.09
  10  -4  -6  121.46    6.65
  10  -4  -6  120.02    6.36
 -10   4   6  121.21    7.22
 -10   4   6  123.13    6.70
 -10   4   6  120.80    6.80
 -10  -4   6  124.19    6.90
 -10  -4   5   58.11    4.38
  10   4  -5   53.21    3.66
 -10  -4   5   57.73    3.63
  10  -4  -5   54.55    3.47
 -10  -4   5   65.82    3.72
 -10   4   5   56.91    4.63
 -10  -4   5   42.37    2.95
 -10   4   5   55.59    3.82
 -10   4   5   57.97    3.97
 -10  -4   5   55.68    4.12
  10  -4  -4   41.95    3.51
 -10  -4   4   45.38    4.05
 -10  -4   4   53.59    3.59
 -10  -4   4   50.63    3.43
 -10   4   4   51.01    3.04
 -10   4   4   48.90    4.30
 -10  -4   4   44.82    3.84
  10  -4  -4   40.72    3.02
 -10   4   4   45.60    3.46
 -10   4   4   50.19    3.70
  10  -4  -3   23.88    2.61
 -10  -4   3   16.66    2.73
 -10  -4   3   23.87    3.39
 -10   4   3   21.66    2.33
  10   4  -3   22.67    2.67
  10  -4  -3   20.57    2.70
 -10  -4   3   18.06    2.99
 -10   4   3   24.13    2.94
  10  -4  -3   20.88    2.41
 -10   4   3   23.45    2.42
  10   4  -2    6.24    2.36
  10  -4  -2    9.60    2.40
  10  -4  -2    7.09    2.38
 -10  -4   2    7.50    2.58
 -10   4   2    8.56    2.16
 -10  -4   2    6.70    1.89
  10  -4  -2    6.52    2.35
 -10   4   2    5.36    1.85
 -10  -4   2    4.30    2.71
 -10   4   2    7.16    2.46
  10  -4  -1  267.65   12.68
  10   4  -1  250.83   12.61
  10  -4  -1  232.18   12.30
  10  -4  -1  260.78   12.60
 -10  -4   1  264.67   12.49
 -10  -4   1  265.56   12.66
 -10  -4   1  271.31   12.43
  10  -4  -1  266.63   12.57
  10   4  -1  239.53   12.31
 -10   4   1  265.16   12.59
 -10  -4   1  256.28   12.59
 -10   4   0    6.02    2.21
 -10  -4   0    4.52    1.84
 -10  -4   0    8.96    2.51
  10  -4   0    6.15    2.47
  10   4   0    3.04    1.94
  10  -4   0    1.30    2.41
  10   4   0   -0.43    2.17
  10  -4   0    5.46    1.93
  10  -4   1   -0.70    2.43
 -10  -4  -1    2.51    1.66
 -10  -4  -1   -0.10    2.49
 -10   4  -1    2.91    2.28
  10   4   1    2.54    2.00
  10   4   1   -0.11    2.23
  10  -4   1    3.96    2.33
  10  -4   1   -0.11    2.34
 -10  -4  -1    4.34    2.25
  10  -4   1   -0.19    2.54
  10   4   2   25.85    2.76
  10  -4   2   25.14    2.77
  10  -4   2   24.88    2.86
 -10  -4  -2   27.13    2.99
 -10  -4  -2   24.45    2.05
 -10   4  -2   24.38    2.75
  10  -4   2   24.06    2.84
 -10   4  -2   24.31    2.38
  10   4   2   25.91    2.77
  10  -4   2   23.40    3.12
 -10  -4  -2   28.00    2.55
  10   4   3   14.78    2.47
  10  -4   3   15.40    2.45
  10  -4   3   10.60    2.63
 -10   4  -3   12.95    2.45
 -10  -4  -3    8.68    1.58
 -10  -4  -3    9.47    2.62
  10  -4   3   16.84    3.17
 -10   4  -4  156.17    8.05
 -10  -4  -4  145.50    7.48
  10  -4   4  163.82    8.05
 -10  -4  -4  178.86    8.08
  10   4   4  175.77    8.32
 -10   4  -4  142.16    7.64
  10  -4   4  158.90    8.35
  10  -4   5  111.18    5.68
  10  -4   5  106.93    6.10
 -10  -4  -5  114.80    5.87
  10  -4   5  117.64    5.85
  10   4   5  114.74    5.80
  10   4   5  102.87    6.18
  10  -4   5  105.64    6.27
  10   4   5  109.05    6.03
  10  -4   6  102.12    6.12
  10  -4   6  107.82    5.64
  10  -4   6   92.92    5.74
  10   4   6  100.68    5.67
  10  -4   6  100.84    5.20
  10   4   6  114.84    6.18
  10  -4   6  101.75    6.28
  10   4   6  104.11    6.04
  10  -4   7  206.61   10.55
  10  -4   7  205.78   10.10
  10  -4   7  201.78   10.18
  10   4   7  202.41   10.20
 -10  -4  -7  203.81   10.17
  10  -4   7  203.53    9.88
  10   4   7  201.61   10.55
  10  -4   7  205.92   10.75
  10   4   7  210.46   10.52
  10   4   7  187.81   10.03
  10   4   8   -0.93    3.21
  10  -4   8    0.35    1.74
  10  -4   8    0.22    3.35
 -10  -4  -8    0.27    2.16
  10   4   8   -0.69    3.34
  10  -4   8   -1.94    3.61
  10  -4   8    2.11    1.74
  10   4   8    2.12    2.21
  10   4   9    5.11    3.41
  10   4   9    7.63    2.56
  10  -4   9    4.70    3.52
 -10  -4  -9    9.24    2.19
  10  -4   9    8.24    2.24
  10   4   9    6.17    3.41
  10   4   9    6.22    2.35
  10  -4   9    9.87    3.86
  10  -4   9    8.62    1.97
  10  -4  10   48.52    4.76
  10   4  10   49.92    3.76
 -10  -4 -10   49.27    3.38
  10  -4  10   46.92    3.34
  10   4  10   48.87    4.56
  10  -4  10   51.54    4.75
  10   4  10   44.91    4.65
  10   4  10   49.99    3.57
  10   4  11    4.92    3.86
  10   4  11    3.66    2.49
  10  -4  11    1.88    3.96
 -10  -4 -11    3.32    1.98
  10   4  11   -1.30    3.62
  10  -4  11    3.02    3.95
  10  -4  11   -1.09    2.23
  10   4  11    6.42    2.63
  10   4  12   24.31    4.35
  10   4  12   20.43    2.81
  10  -4  12   30.69    4.43
  10  -4  12   23.95    3.51
  10   4  12   20.49    4.17
  10  -4  12   22.53    4.38
  10  -4  12   23.15    2.76
  10   4  12   22.33    3.11
  10   4  13   13.80    4.35
  10   4  13   15.35    2.59
  10  -4  13   21.76    4.45
  10  -4  13   14.89    3.32
  10   4  13    7.83    4.04
  10  -4  13   14.11    3.37
  10  -4  13   18.92    3.74
  10  -4  13   19.71    4.24
  10   4  13   16.06    3.05
  10  -4  13   19.78    2.78
[truncated: 1,279,102 more chars]
